# Supplementary material for: Global Marine Fishery Stock Productivity Under Climate Change
Source: Glob Chang Biol. 2026 Mar 9;32(3):e70784. doi: 10.1111/gcb.70784 (PMC12970580; doi:10.1111/gcb.70784)
Supplement: Supplementary file 2 — Table S2: Stock‐specific details about basic information, surplus production model, productivity hindcast, climate change effects and productivity forecast. Forecast results were based on data from IPSL‐CM6A‐LR. [file GCB-32-e70784-s002.xlsx]

## Sheet: Information
TABLE S2 | Stock-specific details about basic information, surplus production model, productivity hindcast, climate change effects and productivity forecast. Forecast results were based on data from IPSL-CM6A-LR.

## Sheet: Results
Basic information						Surplus production model information								Productivity hindcast		Climate change effects		Productivity forecast
Stock ID	Stock name	Scientific name	Common name	FAO major fishing area	Global Record of Stocks and Fisheries universally unique identifier (GRSF_uuid)	Best model	Time series period	r prior (mean, log sd)	K prior (mean, log sd)	ψ prior (mean, log sd)	r posterior (mean, log sd)	K posterior (mean, log sd)	ψ posterior (mean, log sd)	Mean productivity (95% confidence interval)	Mean productivity slope (95% confidence interval, p value)	Mean slope of temperature (95% confidence interval)	Mean slope of chlorophyll (95% confidence interval)	2050s - 2020s, SSP1-2.6	2050s - 2020s, SSP2-4.5	2050s - 2020s, SSP5-8.5	2090s - 2020s, SSP1-2.6	2090s - 2020s, SSP2-4.5	2090s - 2020s, SSP5-8.5
ACADRED2J3K	Acadian redfish NAFO Division 2J3K	Sebastes fasciatus	Acadian redfish	21	6ef91e5a-4a51-3ff8-bfc9-065cba1a5f79	Fox	1960-2010	0.158, 0.587	2.627e+05, 0.941	0.045, 0.764	0.037, 0.32	1.487e+05, 0.463	0.767, 0.425	0.067 (0.02 - 0.115)	0 (-0.003 - 0.003, 0.963)	-1.526 (-2.294 - -0.812)	-0.26 (-0.406 - -0.128)	-0.006 (-0.012 - -0.001)	-0.008 (-0.014 - -0.002)	-0.014 (-0.023 - -0.006)	-0.007 (-0.013 - -0.003)	-0.017 (-0.028 - -0.007)	-0.041 (-0.065 - -0.019)
ACADREDGOMGB	Acadian redfish Gulf of Maine / Georges Bank	Sebastes fasciatus	Acadian redfish	21	1dcb5911-42f2-3361-a031-45658fd864db	Schaefer	1913-2019	0.158, 0.587	1.601e+06, 1.044	0.866, 0.073	0.166, 0.088	4.757e+05, 0.088	0.9, 0.064	0.097 (0.083 - 0.11)	0.002 (0.001 - 0.002, 0)	-1.526 (-2.294 - -0.812)	-0.26 (-0.406 - -0.128)	-0.024 (-0.105 - 0.046)	-0.028 (-0.092 - 0.007)	-0.06 (-0.128 - 0.018)	-0.015 (-0.101 - 0.053)	-0.029 (-0.086 - 0.014)	-0.082 (-0.171 - -0.016)
AMPL23K	American plaice Labrador - NE Newfoundland	Hippoglossoides platessoides	American plaice	21	0bdd500a-2ee5-3428-9b2b-f1a56d685b66	Schaefer	1960-2011	0.158, 0.587	1.146e+05, 0.941	0.866, 0.073	0.061, 0.383	1.486e+06, 0.272	0.865, 0.073	-0.012 (-0.026 - 0.003)	0.001 (-0.001 - 0.002, 0.982)	-0.029 (-0.879 - 0.729)	0.236 (0.009 - 0.46)	-0.001 (-0.005 - 0.003)	-0.002 (-0.006 - 0.003)	-0.001 (-0.01 - 0.008)	0 (-0.005 - 0.007)	-0.003 (-0.012 - 0.006)	-0.005 (-0.028 - 0.017)
AMPL3LNO	American plaice Grand Banks	Hippoglossoides platessoides	American plaice	21	3a743161-1597-39a7-8eba-5a239c5e589e	Fox	1960-2006	0.158, 0.587	1.041e+06, 0.941	0.652, 0.135	0.044, 0.312	8.211e+05, 0.267	0.643, 0.128	0.079 (0.033 - 0.13)	-0.001 (-0.002 - 0, 0.952)	-0.029 (-0.879 - 0.729)	0.236 (0.009 - 0.46)	-0.019 (-0.056 - 0.001)	-0.015 (-0.057 - 0.003)	-0.003 (-0.024 - 0.024)	-0.01 (-0.047 - 0.034)	-0.027 (-0.069 - 0.004)	-0.026 (-0.053 - 0.003)
AMPL3M	American plaice Flemish Cap	Hippoglossoides platessoides	American plaice	21	3f7a35e5-4a9f-370c-98b8-9c093a078912	Schaefer	1960-2003	0.158, 0.587	5.308e+04, 0.941	0.652, 0.135	0.074, 0.436	5.79e+04, 0.359	0.66, 0.132	0.033 (-0.004 - 0.077)	-0.001 (-0.004 - 0.001, 0.942)	-0.029 (-0.879 - 0.729)	0.236 (0.009 - 0.46)	-0.001 (-0.005 - 0.004)	-0.002 (-0.006 - 0.004)	-0.002 (-0.009 - 0.005)	0.001 (-0.004 - 0.006)	-0.002 (-0.012 - 0.008)	-0.004 (-0.026 - 0.016)
AMPL3Ps	American plaice St. Pierre Bank	Hippoglossoides platessoides	American plaice	21	6a804176-be57-3de1-96f1-c20058a11a12	Fox	1960-2013	0.158, 0.587	1.395e+05, 0.941	0.866, 0.073	0.059, 0.224	1.158e+05, 0.219	0.871, 0.073	0.094 (0.049 - 0.13)	0.003 (0.001 - 0.004, 0.35)	-0.029 (-0.879 - 0.729)	0.236 (0.009 - 0.46)	-0.001 (-0.005 - 0.004)	-0.001 (-0.006 - 0.004)	-0.001 (-0.008 - 0.005)	0.001 (-0.004 - 0.005)	-0.001 (-0.012 - 0.008)	-0.004 (-0.026 - 0.016)
AMPL4T	American plaice Southern Gulf of St. Lawrence	Hippoglossoides platessoides	American plaice	21	d236754c-eb18-37d3-a3ef-e1fedf3140f2	Fox	1960-2012	0.158, 0.587	1.404e+05, 0.941	0.245, 0.25	0.039, 0.345	7.594e+06, 0.225	0.27, 0.243	0.004 (-0.013 - 0.021)	-0.003 (-0.004 - -0.001, 0.37)	-0.029 (-0.879 - 0.729)	0.236 (0.009 - 0.46)	-0.001 (-0.004 - 0.003)	-0.001 (-0.006 - 0.003)	-0.001 (-0.008 - 0.006)	0 (-0.004 - 0.005)	-0.002 (-0.011 - 0.007)	-0.004 (-0.025 - 0.015)
AMPL4VWX	American plaice Scotian Shelf and Bay of Fundy	Hippoglossoides platessoides	American plaice	21	98b7653a-4383-37c2-8347-60ee9d3b2ac8	Pella-Tomlinson	1961-2010	0.158, 0.587	1.868e+05, 0.941	0.477, 0.158	0.09, 0.488	5.001e+05, 0.598	0.504, 0.156	0.031 (0.007 - 0.065)	-0.002 (-0.004 - -0.001, 0.491)	-0.029 (-0.879 - 0.729)	0.236 (0.009 - 0.46)	-0.001 (-0.005 - 0.004)	-0.001 (-0.006 - 0.003)	-0.002 (-0.009 - 0.005)	0 (-0.004 - 0.006)	-0.002 (-0.012 - 0.008)	-0.004 (-0.026 - 0.016)
AMPL5YZ	American plaice Gulf of Maine / Georges Bank	Hippoglossoides platessoides	American plaice	21	f6342402-b5fb-3457-9b49-c0a018f2ce72	Fox	1960-2018	0.158, 0.587	4.307e+05, 1.044	0.866, 0.073	0.097, 0.213	1.323e+05, 0.241	0.866, 0.073	0.123 (0.078 - 0.17)	0.003 (0.002 - 0.005, 0.021)	-0.029 (-0.879 - 0.729)	0.236 (0.009 - 0.46)	0.004 (-0.059 - 0.078)	0.002 (-0.035 - 0.065)	0.009 (-0.035 - 0.067)	-0.002 (-0.069 - 0.075)	-0.003 (-0.03 - 0.047)	-0.012 (-0.061 - 0.064)
ARCSURFBANQ	Arctic surfclam Banquereau	Mactromeris polynyma	Arctic surfclam	21	1eb4a258-8ebe-35a7-87a2-883ad0dcdcef	Fox	1987-2010	0.158, 0.587	7.157e+05, 1.044	0.245, 0.25	0.115, 0.372	7.194e+05, 0.559	0.25, 0.225	0.132 (0.077 - 0.213)	0.008 (0.003 - 0.015, 0.561)	0.202 (-0.407 - 0.742)	0.219 (-0.142 - 0.591)	NA	NA	NA	NA	NA	NA
ARCSURFQCW	Arctic surfclam Quebec Coastal Waters	Mactromeris polynyma	Arctic surfclam	21	4d0ef2f3-3504-314c-a0a9-45444784635d	Schaefer	1993-2017	0.158, 0.587	2.753e+04, 1.044	0.652, 0.135	0.16, 0.559	1.627e+04, 0.454	0.659, 0.134	0.061 (0.011 - 0.147)	0.002 (-0.006 - 0.01, 0.931)	0.202 (-0.407 - 0.742)	0.219 (-0.142 - 0.591)	0 (-0.003 - 0.003)	0.001 (-0.002 - 0.003)	0.001 (-0.004 - 0.006)	0.001 (-0.002 - 0.006)	0.001 (-0.005 - 0.007)	0.003 (-0.011 - 0.015)
ATBTUNAWATL	Atlantic bluefin tuna Western Atlantic	Thunnus thynnus	Atlantic bluefin tuna	21	d836d59e-4862-3499-99ee-22015e22391e	Schaefer	1950-2019	0.437, 0.209	7.137e+04, 0.563	0.866, 0.073	0.304, 0.119	6.977e+04, 0.094	0.87, 0.074	0.19 (0.146 - 0.244)	0.004 (0.003 - 0.005, 0)	0.498 (0.088 - 0.821)	0.098 (-0.339 - 0.463)	0.002 (-0.012 - 0.016)	0.004 (-0.011 - 0.019)	0.006 (-0.015 - 0.027)	0.002 (-0.008 - 0.014)	0.007 (-0.006 - 0.023)	0.017 (-0.006 - 0.036)
ATHAL4RST	Atlantic halibut Gulf of St. Lawrence	Hippoglossus hippoglossus	Atlantic halibut	21	cdcb5bd0-056e-3cfc-aab7-6c3f487fd4bd	Schaefer	1960-2017	0.474, 0.209	1.07e+04, 0.667	0.245, 0.25	0.349, 0.172	1.249e+04, 0.263	0.23, 0.231	0.267 (0.126 - 0.397)	0 (-0.003 - 0.003, 0.93)	1.613 (-0.385 - 4.153)	0.292 (-0.086 - 0.806)	0.006 (-0.002 - 0.018)	0.01 (-0.002 - 0.027)	0.015 (-0.003 - 0.039)	0.007 (-0.001 - 0.018)	0.021 (-0.005 - 0.052)	0.046 (-0.01 - 0.116)
ATHAL5YZ	Atlantic halibut Gulf of Maine / Georges Bank	Hippoglossus hippoglossus	Atlantic halibut	21	89173249-ebfc-379f-842d-067b13c502f4	Schaefer	1893-2007	0.474, 0.209	1.406e+04, 0.563	0.045, 0.764	0.152, 0.067	1.903e+04, 0.095	0.588, 0.113	0.133 (0.118 - 0.151)	0 (0 - 0, 0.072)	1.613 (-0.385 - 4.153)	0.292 (-0.086 - 0.806)	0.006 (-0.001 - 0.018)	0.01 (-0.001 - 0.025)	0.014 (-0.002 - 0.037)	0.007 (0 - 0.017)	0.021 (-0.003 - 0.051)	0.044 (-0.008 - 0.109)
ATLCROAKMATLC	Atlantic croaker Mid-Atlantic Coast	Micropogonias undulatus	Atlantic croaker	21	65463bb0-8085-30e1-9f54-4ea3ffc5f252	Fox	1988-2008	0.4, 0.354	2.913e+05, 0.811	0.045, 0.764	0.376, 0.128	2.106e+05, 0.204	0.032, 0.126	0.536 (0.415 - 0.671)	-0.064 (-0.079 - -0.05, 0)	-1.139 (-1.834 - -0.553)	-0.521 (-0.898 - -0.267)	-0.002 (-0.009 - 0.003)	-0.004 (-0.01 - 0.002)	-0.005 (-0.013 - 0.003)	-0.003 (-0.009 - 0.001)	-0.009 (-0.019 - -0.001)	-0.021 (-0.037 - -0.005)
AWOLF5YZ	Atlantic wolffish Gulf of Maine / Georges Bank	Anarhichas lupus	Atlantic wolffish	21	4904601f-b752-3e5c-8ea1-255ff2b9227b	Schaefer	1968-2019	0.158, 0.587	1.287e+04, 0.941	0.866, 0.073	0.077, 0.34	1.052e+04, 0.206	0.849, 0.072	0.052 (0.023 - 0.088)	0.001 (0 - 0.001, 0.948)	0.462 (-0.043 - 1.054)	0.287 (-0.033 - 0.58)	0.002 (-0.001 - 0.007)	0.003 (0 - 0.008)	0.004 (-0.001 - 0.01)	0.003 (0 - 0.007)	0.006 (0 - 0.013)	0.011 (-0.002 - 0.024)
BCRABCHESB	Blue crab Chesapeake Bay	Callinectes sapidus	Blue crab	21	26413611-4dd8-3fc3-a1f7-00193fa61999	Schaefer	1990-2009	0.598, 0.209	1.77e+05, 0.563	0.652, 0.135	0.479, 0.16	3.034e+05, 0.166	0.725, 0.129	0.247 (0.158 - 0.312)	0.008 (-0.002 - 0.019, 0.857)	NA	NA	NA	NA	NA	NA	NA	NA
BLUEFISHATLC	Bluefish Atlantic Coast	Pomatomus saltatrix	Bluefish	21	01bf2c1f-904a-3929-85fc-a1049686b961	Schaefer	1985-2019	0.674, 0.209	2.118e+05, 0.563	0.477, 0.158	0.425, 0.139	3.733e+05, 0.169	0.544, 0.161	0.296 (0.215 - 0.398)	-0.001 (-0.004 - 0, 0.916)	-1.062 (-1.79 - -0.482)	-0.394 (-0.747 - -0.144)	-0.002 (-0.007 - 0.002)	-0.003 (-0.009 - 0.002)	-0.006 (-0.013 - 0.003)	-0.003 (-0.008 - 0.001)	-0.009 (-0.019 - -0.001)	-0.02 (-0.038 - -0.004)
BSBASSMATLC	Black sea bass Mid-Atlantic Coast	Centropristis striata	Black sea bass	21	aadd8fc9-a299-3453-9ae4-72b8f80b7c4e	Schaefer	1939-2015	0.31, 0.209	1.321e+05, 0.667	0.652, 0.135	0.192, 0.158	1.403e+05, 0.224	0.647, 0.136	0.082 (0.044 - 0.132)	0.001 (0 - 0.002, 0.876)	0.933 (0.184 - 1.898)	0.148 (0.067 - 0.224)	0.008 (-0.011 - 0.032)	0.014 (0.001 - 0.035)	0.026 (0.004 - 0.06)	0.008 (-0.011 - 0.029)	0.019 (0.001 - 0.045)	0.05 (0.008 - 0.101)
BSKAT5YZSNE	Barndoor skate Gulf of Maine / Georges Bank-Southern New England	Dipturus laevis	Barndoor skate	21	5be5236a-23f4-323c-97e3-6808d6532aed	Schaefer	1968-2018	0.158, 0.587	1.365e+05, 1.044	0.045, 0.764	0.105, 0.342	2.132e+05, 0.647	0.09, 0.396	0.097 (0.072 - 0.134)	0.003 (0.001 - 0.006, 0.48)	-0.55 (-1.305 - 0.01)	-0.316 (-0.862 - 0.04)	-0.001 (-0.007 - 0.003)	-0.001 (-0.007 - 0.003)	-0.001 (-0.008 - 0.005)	-0.002 (-0.008 - 0.002)	-0.004 (-0.013 - 0.003)	-0.008 (-0.024 - 0.004)
BUTTERGOMCHATT	Atlantic butterfish Gulf of Maine / Cape Hatteras	Peprilus triacanthus	Atlantic butterfish	21	061d9bdf-5b69-325c-b486-e904ab4de7ca	Schaefer	1989-2019	0.949, 0.234	1.307e+04, 0.587	0.866, 0.073	0.551, 0.168	3.373e+04, 0.221	0.877, 0.072	0.135 (0.062 - 0.218)	-0.001 (-0.004 - 0.002, 0.97)	-0.334 (-1.009 - 0.222)	-0.189 (-0.635 - 0.122)	0 (-0.004 - 0.004)	0 (-0.005 - 0.004)	0 (-0.006 - 0.005)	0 (-0.005 - 0.003)	-0.001 (-0.009 - 0.005)	-0.004 (-0.018 - 0.008)
CAPE2J3KL	Capelin Southern Labrador-Eastern Newfoundland	Mallotus villosus	Capelin	21	b8e721df-2d31-3484-8389-433207249434	Pella-Tomlinson	1972-2018	0.413, 0.209	9.7e+05, 0.563	0.477, 0.158	0.441, 0.21	1.211e+06, 0.335	0.49, 0.158	0.105 (0.042 - 0.22)	-0.006 (-0.013 - -0.003, 0.051)	-0.082 (-1.166 - 0.396)	0.14 (-0.261 - 0.585)	-0.002 (-0.007 - 0.002)	-0.002 (-0.008 - 0.002)	-0.002 (-0.012 - 0.004)	-0.001 (-0.006 - 0.005)	-0.004 (-0.015 - 0.003)	-0.007 (-0.034 - 0.007)
CAPE4RST	Capelin Gulf of St. Lawrence	Mallotus villosus	Capelin	21	fec9dee5-0356-3a56-9768-e4090e8abdc7	Schaefer	1960-2017	0.413, 0.209	1.428e+05, 0.667	0.866, 0.073	0.311, 0.171	1.684e+05, 0.345	0.865, 0.073	0.077 (0.042 - 0.124)	0.003 (0.001 - 0.005, 0.401)	-0.082 (-1.166 - 0.396)	0.14 (-0.261 - 0.585)	-0.001 (-0.006 - 0.002)	-0.002 (-0.007 - 0.002)	-0.002 (-0.011 - 0.004)	0 (-0.005 - 0.005)	-0.003 (-0.015 - 0.004)	-0.006 (-0.032 - 0.007)
COD1IN	Atlantic cod NAFO Subarea 1 (inshore)	Gadus morhua	Atlantic cod	21	437d0699-5695-336d-b139-bc69de390334	Schaefer	1976-2020	0.519, 0.209	3.6e+05, 0.667	0.866, 0.073	0.4, 0.144	1.723e+05, 0.15	0.831, 0.072	0.274 (0.2 - 0.362)	0.004 (0.002 - 0.005, 0.425)	-0.766 (-1.191 - -0.299)	-0.261 (-0.392 - -0.129)	0.001 (-0.01 - 0.015)	0.003 (-0.01 - 0.021)	-0.008 (-0.024 - 0)	-0.005 (-0.023 - 0.016)	-0.001 (-0.013 - 0.008)	-0.024 (-0.042 - -0.006)
COD2J3KL	Atlantic cod Southern Labrador-Eastern Newfoundland	Gadus morhua	Atlantic cod	21	c9055c35-a306-3a63-83b5-525d9f484840	Schaefer	1959-2017	0.519, 0.209	2.814e+06, 0.563	0.652, 0.135	0.262, 0.135	5.739e+06, 0.236	0.671, 0.131	0.095 (0.064 - 0.13)	-0.001 (-0.003 - 0.001, 0.965)	-0.766 (-1.191 - -0.299)	-0.261 (-0.392 - -0.129)	-0.002 (-0.005 - 0.002)	-0.003 (-0.006 - 0.001)	-0.006 (-0.011 - -0.001)	-0.004 (-0.008 - -0.001)	-0.007 (-0.012 - -0.001)	-0.017 (-0.029 - -0.005)
COD3M	Atlantic cod Flemish Cap	Gadus morhua	Atlantic cod	21	ad76fd62-8f75-33d0-82cd-380f9c9f2533	Schaefer	1960-2011	0.519, 0.209	1.625e+05, 0.563	0.477, 0.158	0.376, 0.144	2.139e+05, 0.154	0.513, 0.151	0.246 (0.18 - 0.317)	0.002 (-0.001 - 0.004, 0.936)	-0.766 (-1.191 - -0.299)	-0.261 (-0.392 - -0.129)	0.016 (-0.016 - 0.056)	0.017 (-0.007 - 0.068)	-0.01 (-0.042 - 0.012)	0.005 (-0.044 - 0.054)	0.028 (-0.012 - 0.084)	-0.002 (-0.048 - 0.034)
COD3NO	Atlantic cod Southern Grand Banks	Gadus morhua	Atlantic cod	21	f8bd5149-f25b-3377-850a-0de697a9bfb9	Pella-Tomlinson	1953-2011	0.519, 0.209	6.517e+05, 0.563	0.245, 0.25	0.561, 0.204	9.882e+05, 0.349	0.257, 0.243	0.129 (0.06 - 0.255)	-0.007 (-0.013 - -0.004, 0.003)	-0.766 (-1.191 - -0.299)	-0.261 (-0.392 - -0.129)	NA	NA	NA	NA	NA	NA
COD3Pn4RS	Atlantic cod Northern Gulf of St. Lawrence	Gadus morhua	Atlantic cod	21	5a19ce3d-ecba-3ee1-9f81-c766b3d18d52	Schaefer	1964-2018	0.519, 0.209	4.077e+05, 0.563	0.245, 0.25	0.23, 0.125	9.675e+05, 0.152	0.331, 0.217	0.121 (0.094 - 0.145)	-0.004 (-0.006 - -0.002, 0.126)	-0.766 (-1.191 - -0.299)	-0.261 (-0.392 - -0.129)	-0.002 (-0.005 - 0.001)	-0.003 (-0.006 - 0)	-0.005 (-0.01 - -0.001)	-0.003 (-0.007 - 0)	-0.007 (-0.013 - -0.002)	-0.017 (-0.029 - -0.005)
COD3Ps	Atlantic cod St. Pierre Bank	Gadus morhua	Atlantic cod	21	44bdf775-5ab2-36dc-9781-1c5d774d92bd	Fox	1959-2017	0.519, 0.209	7.086e+05, 0.667	0.045, 0.764	0.509, 0.175	6.782e+05, 0.314	0.15, 0.549	0.174 (0.099 - 0.276)	-0.011 (-0.018 - -0.005, 0.001)	-0.766 (-1.191 - -0.299)	-0.261 (-0.392 - -0.129)	-0.002 (-0.006 - 0.001)	-0.003 (-0.007 - 0)	-0.005 (-0.01 - 0)	-0.004 (-0.007 - 0)	-0.008 (-0.014 - -0.002)	-0.017 (-0.029 - -0.005)
COD4TVn	Atlantic cod Southern Gulf of St. Lawrence	Gadus morhua	Atlantic cod	21	f0b7a32d-ba51-3028-941d-e18008450d12	Schaefer	1917-2018	0.519, 0.209	3.613e+05, 0.563	0.477, 0.158	0.229, 0.138	8.074e+05, 0.186	0.485, 0.153	0.085 (0.051 - 0.122)	-0.002 (-0.002 - -0.001, 0.054)	-0.766 (-1.191 - -0.299)	-0.261 (-0.392 - -0.129)	-0.002 (-0.005 - 0.002)	-0.003 (-0.006 - 0)	-0.005 (-0.01 - -0.001)	-0.003 (-0.006 - 0)	-0.007 (-0.013 - -0.002)	-0.016 (-0.028 - -0.004)
COD4VsW	Atlantic cod Eastern Scotian Shelf	Gadus morhua	Atlantic cod	21	4e12fcb9-141a-3eef-af10-23f19f4e4f11	Fox	1958-2002	0.519, 0.209	2.621e+05, 0.563	0.245, 0.25	0.569, 0.21	5.903e+05, 0.335	0.254, 0.245	0.164 (0.081 - 0.288)	-0.01 (-0.016 - -0.005, 0.013)	-0.766 (-1.191 - -0.299)	-0.261 (-0.392 - -0.129)	-0.003 (-0.006 - 0.001)	-0.003 (-0.008 - 0)	-0.005 (-0.01 - 0)	-0.004 (-0.008 - 0)	-0.008 (-0.015 - -0.002)	-0.017 (-0.029 - -0.005)
COD4X5Yb	Atlantic cod Western Scotian Shelf, Bay of Fundy and Gulf of Maine	Gadus morhua	Atlantic cod	21	e8353ac7-d6ca-3f6f-a40d-a95c6dc733a7	Schaefer	1960-2017	0.519, 0.209	1.243e+05, 0.563	0.477, 0.158	0.267, 0.146	2.718e+05, 0.209	0.498, 0.154	0.116 (0.071 - 0.153)	-0.003 (-0.005 - -0.002, 0.269)	-0.766 (-1.191 - -0.299)	-0.261 (-0.392 - -0.129)	-0.012 (-0.064 - 0.013)	-0.019 (-0.068 - 0.015)	-0.04 (-0.08 - -0.012)	0.001 (-0.033 - 0.027)	-0.013 (-0.041 - 0.006)	-0.046 (-0.095 - -0.007)
COD5Zjm	Atlantic cod NAFO 5Zjm	Gadus morhua	Atlantic cod	21	07c88869-539b-36ff-b06e-98d0dbf0fd75	Schaefer	1978-2020	0.519, 0.209	3.58e+04, 0.563	0.866, 0.073	0.266, 0.143	4.906e+04, 0.187	0.857, 0.072	0.121 (0.066 - 0.175)	-0.003 (-0.006 - 0, 0.815)	-0.766 (-1.191 - -0.299)	-0.261 (-0.392 - -0.129)	-0.001 (-0.005 - 0.002)	-0.002 (-0.007 - 0.002)	-0.003 (-0.009 - 0.002)	-0.002 (-0.005 - 0.001)	-0.006 (-0.012 - 0)	-0.014 (-0.026 - -0.002)
CODGB	Atlantic cod Georges Bank	Gadus morhua	Atlantic cod	21	71c5f2e5-beaf-3b36-afc7-baf16f0080b7	Schaefer	1981-2018	0.519, 0.209	2.057e+05, 0.563	0.245, 0.25	0.336, 0.161	5.246e+05, 0.258	0.293, 0.228	0.272 (0.189 - 0.38)	-0.004 (-0.007 - -0.001, 0.538)	-0.766 (-1.191 - -0.299)	-0.261 (-0.392 - -0.129)	-0.001 (-0.005 - 0.002)	-0.002 (-0.007 - 0.002)	-0.003 (-0.009 - 0.002)	-0.002 (-0.005 - 0.001)	-0.006 (-0.012 - 0)	-0.015 (-0.026 - -0.003)
GHAL23KLMNO	Greenland halibut Labrador Shelf - Grand Banks	Reinhardtius hippoglossoides	Greenland halibut	21	d6cb3ea4-2fe2-3b47-adab-1435ce2053ed	Schaefer	1960-2010	0.254, 0.209	2.278e+05, 0.563	0.866, 0.073	0.249, 0.188	2.799e+05, 0.293	0.865, 0.073	0.067 (0.035 - 0.111)	0.001 (0 - 0.003, 0.956)	0.89 (-0.097 - 1.914)	0.376 (-0.008 - 0.787)	-0.013 (-0.062 - 0.012)	-0.009 (-0.055 - 0.019)	0.011 (-0.018 - 0.054)	-0.003 (-0.05 - 0.047)	-0.014 (-0.05 - 0.011)	0.013 (-0.017 - 0.047)
GHAL4RST	Greenland halibut Gulf of St. Lawrence	Reinhardtius hippoglossoides	Greenland halibut	21	a387d39f-8d98-3d0d-b5ca-4f31e5d843a8	Schaefer	1971-2019	0.254, 0.209	6.637e+04, 0.563	0.652, 0.135	0.158, 0.153	4.971e+05, 0.127	0.653, 0.132	0.024 (0.008 - 0.041)	0.002 (0 - 0.004, 0.86)	0.89 (-0.097 - 1.914)	0.376 (-0.008 - 0.787)	0.002 (-0.001 - 0.007)	0.004 (-0.001 - 0.01)	0.007 (-0.001 - 0.017)	0.004 (-0.001 - 0.011)	0.009 (-0.002 - 0.021)	0.021 (-0.004 - 0.045)
GURCH4RST	Green sea urchin Gulf of St. Lawrence	Strongylocentrotus droebachiensis	Green sea urchin	21	c97de775-2b6d-3d9b-b2ed-297204c57572	Schaefer	1994-2015	0.949, 0.234	3.265e+03, 0.691	0.045, 0.764	0.801, 0.16	4.022e+03, 0.298	0.029, 0.252	0.488 (0.334 - 0.646)	-0.034 (-0.05 - -0.015, 0.051)	-3.685 (-6.04 - -1.166)	-0.628 (-1.273 - 0.169)	-0.031 (-0.17 - 0.032)	-0.06 (-0.214 - 0.006)	-0.096 (-0.204 - -0.015)	-0.046 (-0.155 - 0.021)	-0.069 (-0.188 - 0.016)	-0.166 (-0.331 - -0.058)
HAD3LNO	Haddock Grand Banks	Melanogrammus aeglefinus	Haddock	21	cee8c414-83cf-3d02-8383-e00d356d6549	Fox	1953-2017	0.496, 0.209	2.307e+05, 0.563	0.477, 0.158	0.536, 0.204	2.553e+05, 0.254	0.486, 0.156	0.097 (0.047 - 0.18)	-0.006 (-0.011 - -0.002, 0.035)	-0.204 (-0.733 - 0.238)	-0.01 (-0.189 - 0.176)	-0.001 (-0.004 - 0.001)	-0.001 (-0.005 - 0.002)	-0.002 (-0.007 - 0.003)	-0.001 (-0.004 - 0.002)	-0.003 (-0.009 - 0.004)	-0.005 (-0.02 - 0.008)
HAD3Ps	Haddock St. Pierre Bank	Melanogrammus aeglefinus	Haddock	21	89475fa7-8d0e-3e4a-8b4b-ecffc8218675	Schaefer	1953-2017	0.496, 0.209	1.556e+02, 0.563	0.245, 0.25	0.544, 0.208	2.607e+02, 0.312	0.277, 0.236	0.067 (0.035 - 0.116)	-0.005 (-0.008 - -0.002, 0.006)	-0.204 (-0.733 - 0.238)	-0.01 (-0.189 - 0.176)	-0.001 (-0.003 - 0.001)	-0.001 (-0.005 - 0.002)	-0.002 (-0.006 - 0.003)	-0.001 (-0.004 - 0.002)	-0.002 (-0.009 - 0.004)	-0.005 (-0.02 - 0.008)
HAD4X5Y	Haddock Western Scotian Shelf, Bay of Fundy and Gulf of Maine	Melanogrammus aeglefinus	Haddock	21	2f0ea947-a38d-3118-81b8-65acd5fc2bbb	Schaefer	1970-2015	0.496, 0.209	1.171e+05, 0.563	0.477, 0.158	0.39, 0.172	2.049e+05, 0.256	0.493, 0.143	0.11 (0.061 - 0.174)	-0.005 (-0.008 - -0.003, 0.115)	-0.204 (-0.733 - 0.238)	-0.01 (-0.189 - 0.176)	-0.004 (-0.022 - 0.01)	-0.005 (-0.026 - 0.011)	-0.009 (-0.038 - 0.013)	-0.002 (-0.018 - 0.014)	-0.005 (-0.02 - 0.007)	-0.015 (-0.052 - 0.017)
HAD5Y	Haddock Gulf of Maine	Melanogrammus aeglefinus	Haddock	21	03492770-49b2-37d6-b19e-8ce8371b1a3c	Schaefer	1964-2010	0.496, 0.209	6.908e+04, 0.667	0.245, 0.25	0.386, 0.144	3.691e+04, 0.177	0.333, 0.211	0.284 (0.215 - 0.367)	-0.004 (-0.007 - 0, 0.717)	-0.204 (-0.733 - 0.238)	-0.01 (-0.189 - 0.176)	-0.003 (-0.025 - 0.016)	-0.004 (-0.024 - 0.012)	-0.008 (-0.033 - 0.012)	-0.002 (-0.022 - 0.016)	-0.004 (-0.022 - 0.01)	-0.013 (-0.046 - 0.016)
HADGB	Haddock Georges Bank	Melanogrammus aeglefinus	Haddock	21	c96158f2-d183-3528-8760-72d13f221542	Schaefer	1989-2018	0.496, 0.209	2.052e+05, 0.667	0.652, 0.135	0.523, 0.201	1.999e+05, 0.414	0.657, 0.136	0.113 (0.043 - 0.207)	0.004 (-0.002 - 0.014, 0.908)	-0.204 (-0.733 - 0.238)	-0.01 (-0.189 - 0.176)	0 (-0.002 - 0.004)	0 (-0.004 - 0.004)	0 (-0.005 - 0.005)	0 (-0.002 - 0.004)	-0.001 (-0.007 - 0.005)	-0.003 (-0.017 - 0.009)
HERR4RFA	Herring NAFO division 4R (Fall spawners)	Clupea harengus	Herring	21	63da7736-65ae-393b-bcf4-fe6cbcd795d7	Pella-Tomlinson	1973-2002	0.454, 0.209	4.011e+04, 0.563	0.477, 0.158	0.404, 0.19	5.536e+04, 0.21	0.622, 0.145	0.179 (0.095 - 0.274)	0.007 (0.003 - 0.012, 0.415)	0.613 (0.217 - 0.988)	0.131 (0.013 - 0.246)	0.004 (-0.007 - 0.032)	0.011 (-0.007 - 0.04)	0.015 (0.003 - 0.036)	0.008 (-0.004 - 0.027)	0.011 (-0.008 - 0.029)	0.026 (0.004 - 0.054)
HERR4RSP	Herring NAFO division 4R (Spring spawners)	Clupea harengus	Herring	21	87f112c8-7ce0-322a-9b7a-a144b4d297ed	Schaefer	1965-2002	0.454, 0.209	6.934e+04, 0.563	0.477, 0.158	0.457, 0.152	8.692e+04, 0.15	0.382, 0.13	0.226 (0.151 - 0.296)	0.004 (0.001 - 0.007, 0.481)	0.613 (0.217 - 0.988)	0.131 (0.013 - 0.246)	0.005 (-0.006 - 0.033)	0.012 (-0.005 - 0.043)	0.016 (0.002 - 0.038)	0.008 (-0.003 - 0.027)	0.013 (-0.007 - 0.031)	0.027 (0.005 - 0.055)
HERR4SFS	Herring Quebec North Shore (Fall spawners)	Clupea harengus	Herring	21	8b4807f2-4c64-3360-9592-fbc44c438fac	Fox	1985-2018	0.454, 0.209	1.661e+04, 0.563	0.866, 0.073	0.488, 0.204	1.93e+04, 0.28	0.867, 0.073	0.071 (0.028 - 0.128)	0.007 (0.001 - 0.015, 0.29)	0.613 (0.217 - 0.988)	0.131 (0.013 - 0.246)	0.006 (-0.008 - 0.034)	0.011 (-0.006 - 0.044)	0.02 (0.005 - 0.042)	0.008 (-0.008 - 0.031)	0.01 (-0.011 - 0.032)	0.028 (0.006 - 0.059)
HERR4SSS	Herring Quebec North Shore (Spring spawners)	Clupea harengus	Herring	21	1cbdd520-ed86-3f10-8d62-0421953c1a40	Fox	1985-2018	0.454, 0.209	2.534e+03, 0.563	0.245, 0.25	0.504, 0.203	3.42e+03, 0.324	0.262, 0.257	0.2 (0.092 - 0.392)	-0.016 (-0.028 - -0.008, 0.016)	0.613 (0.217 - 0.988)	0.131 (0.013 - 0.246)	0.006 (-0.008 - 0.034)	0.011 (-0.006 - 0.044)	0.02 (0.005 - 0.042)	0.008 (-0.008 - 0.031)	0.01 (-0.011 - 0.032)	0.028 (0.006 - 0.059)
HERR4TFA	Herring Southern Gulf of St. Lawrence (Fall spawners)	Clupea harengus	Herring	21	2bcf9512-054f-3d62-8827-627721a14e85	Schaefer	1978-2017	0.454, 0.209	2.751e+05, 0.563	0.245, 0.25	0.421, 0.152	1.217e+06, 0.12	0.232, 0.145	0.087 (0.073 - 0.098)	-0.007 (-0.008 - -0.006, 0.022)	0.613 (0.217 - 0.988)	0.131 (0.013 - 0.246)	0.004 (-0.01 - 0.028)	0.009 (-0.006 - 0.035)	0.016 (0.003 - 0.032)	0.007 (-0.01 - 0.027)	0.009 (-0.008 - 0.031)	0.024 (0.003 - 0.052)
HERR4TSP	Herring Southern Gulf of St. Lawrence (Spring spawners)	Clupea harengus	Herring	21	83c30ebd-7b30-3231-9ebb-b36dd3858754	Schaefer	1978-2017	0.454, 0.209	1.129e+05, 0.563	0.477, 0.158	0.249, 0.142	4.742e+05, 0.122	0.525, 0.135	0.075 (0.06 - 0.089)	-0.005 (-0.006 - -0.003, 0.475)	0.613 (0.217 - 0.988)	0.131 (0.013 - 0.246)	0.002 (0 - 0.004)	0.004 (0.001 - 0.006)	0.005 (0.002 - 0.009)	0.002 (0.001 - 0.004)	0.008 (0.003 - 0.012)	0.017 (0.006 - 0.027)
HERRNFLDESC	Herring Newfoundland East and South Coast	Clupea harengus	Herring	21	93adff51-a03c-306d-9a14-ca0515cee6be	Pella-Tomlinson	1966-2018	0.454, 0.209	1.314e+05, 0.563	0.652, 0.135	0.283, 0.156	1.566e+05, 0.203	0.665, 0.134	0.157 (0.089 - 0.237)	-0.002 (-0.004 - 0.001, 0.93)	0.613 (0.217 - 0.988)	0.131 (0.013 - 0.246)	0.002 (0 - 0.005)	0.003 (0.001 - 0.006)	0.006 (0.002 - 0.01)	0.003 (0 - 0.005)	0.007 (0.003 - 0.012)	0.017 (0.007 - 0.028)
HERRNWATLC	Herring Northwestern Atlantic Coast	Clupea harengus	Herring	21	fec91721-2a5d-3e06-bb54-d3d191603e08	Schaefer	1965-2021	0.454, 0.209	1.763e+06, 0.563	0.866, 0.073	0.356, 0.158	1.916e+06, 0.164	0.863, 0.071	0.153 (0.099 - 0.21)	-0.005 (-0.007 - -0.003, 0.048)	0.613 (0.217 - 0.988)	0.131 (0.013 - 0.246)	0.003 (0.001 - 0.007)	0.005 (0.001 - 0.008)	0.006 (0.002 - 0.011)	0.003 (0.001 - 0.007)	0.008 (0.003 - 0.014)	0.017 (0.007 - 0.027)
LOBSTERGOMGB	American lobster Gulf of Maine / Georges Bank	Homarus americanus	American lobster	21		Schaefer	1982-2018	0.566, 0.209	5.798e+05, 0.667	0.245, 0.25	0.363, 0.14	5.779e+05, 0.189	0.154, 0.197	0.243 (0.163 - 0.308)	0 (-0.002 - 0.001, 0.973)	0.489 (-0.462 - 1.501)	-0.01 (-0.138 - 0.19)	NA	NA	NA	NA	NA	NA
LOBSTERLFA15-18	American lobster Quebec North Shore and Anticosti Island (LFA 15-18)	Homarus americanus	American lobster	21	c8017273-3bd4-3e38-936f-c6bf07aacd83	Schaefer	1984-2018	0.566, 0.209	7.951e+03, 0.667	0.245, 0.25	0.414, 0.16	3.486e+03, 0.272	0.201, 0.251	0.239 (0.139 - 0.355)	-0.001 (-0.007 - 0.004, 0.959)	0.489 (-0.462 - 1.501)	-0.01 (-0.138 - 0.19)	0.002 (-0.001 - 0.006)	0.004 (-0.002 - 0.01)	0.005 (-0.003 - 0.014)	0.002 (-0.002 - 0.006)	0.007 (-0.005 - 0.019)	0.016 (-0.011 - 0.042)
LOBSTERLFA19-21	American lobster Gaspe (LFA 19-21)	Homarus americanus	American lobster	21	440b03ce-3d26-308f-8b23-59beccc398f3	Schaefer	1945-2018	0.566, 0.209	1.97e+04, 0.667	0.866, 0.073	0.558, 0.199	1.815e+04, 0.509	0.868, 0.075	0.052 (0.018 - 0.103)	0.001 (0 - 0.004, 0.676)	0.489 (-0.462 - 1.501)	-0.01 (-0.138 - 0.19)	0.005 (-0.011 - 0.023)	0.006 (-0.015 - 0.027)	0.012 (-0.018 - 0.05)	0.005 (-0.015 - 0.025)	0.009 (-0.007 - 0.032)	0.029 (-0.021 - 0.085)
LOBSTERLFA22	American lobster Magdalen Islands (LFA 22)	Homarus americanus	American lobster	21	35a3fedb-93fc-3d66-807d-177fde051186	Schaefer	1945-2015	0.566, 0.209	1.316e+04, 0.667	0.866, 0.073	0.551, 0.195	1.766e+04, 0.453	0.868, 0.074	0.045 (0.019 - 0.093)	0.001 (0 - 0.003, 0.58)	0.489 (-0.462 - 1.501)	-0.01 (-0.138 - 0.19)	0.006 (-0.008 - 0.022)	0.006 (-0.016 - 0.026)	0.009 (-0.014 - 0.036)	0.006 (-0.015 - 0.027)	0.011 (-0.012 - 0.036)	0.026 (-0.016 - 0.073)
LOBSTERLFA27-33	American lobster Atlantic Coast of Nova Scotia (LFA 27-33)	Homarus americanus	American lobster	21	d5ec35b0-2dc0-3fb0-9885-80a2613bb8b6	Schaefer	1980-2010	0.566, 0.209	8.608e+04, 0.667	0.866, 0.073	0.596, 0.21	1.177e+05, 0.46	0.868, 0.073	0.07 (0.026 - 0.162)	0.002 (-0.001 - 0.006, 0.936)	0.489 (-0.462 - 1.501)	-0.01 (-0.138 - 0.19)	0.002 (-0.001 - 0.006)	0.004 (-0.002 - 0.01)	0.005 (-0.003 - 0.014)	0.002 (-0.002 - 0.006)	0.007 (-0.005 - 0.019)	0.015 (-0.011 - 0.042)
LOBSTERLFA34	American lobster Lobster Fishing Area 34	Homarus americanus	American lobster	21	90566a27-4780-3086-a43e-1f203f31c4fe	Fox	1893-2011	0.566, 0.209	1.84e+05, 0.667	0.652, 0.135	0.602, 0.207	2.257e+05, 0.482	0.658, 0.137	0.048 (0.018 - 0.1)	0 (0 - 0.001, 0.939)	0.489 (-0.462 - 1.501)	-0.01 (-0.138 - 0.19)	NA	NA	NA	NA	NA	NA
LOBSTERLFA35-38	American lobster Lobster Fishing Areas 35-38	Homarus americanus	American lobster	21	96f55e4b-256c-341d-9221-aec6f830b092	Fox	1893-2011	0.566, 0.209	6.039e+04, 0.667	0.866, 0.073	0.599, 0.209	6.923e+04, 0.506	0.868, 0.073	0.025 (0.009 - 0.055)	0 (0 - 0.001, 0.842)	0.489 (-0.462 - 1.501)	-0.01 (-0.138 - 0.19)	NA	NA	NA	NA	NA	NA
LOBSTERLFA41	American lobster Lobster Fishing Area 41	Homarus americanus	American lobster	21	7fbeb53a-0768-3cab-9c98-946e7f1a4a24	Schaefer	1981-2011	0.566, 0.209	7.276e+03, 0.667	0.045, 0.764	0.543, 0.181	1.62e+04, 0.367	0.081, 0.341	0.32 (0.205 - 0.467)	-0.018 (-0.028 - -0.009, 0.004)	0.489 (-0.462 - 1.501)	-0.01 (-0.138 - 0.19)	0.002 (-0.002 - 0.007)	0.004 (-0.002 - 0.01)	0.005 (-0.003 - 0.014)	0.002 (-0.002 - 0.007)	0.007 (-0.005 - 0.02)	0.015 (-0.011 - 0.042)
LOBSTERSNE	American lobster Southern New England	Homarus americanus	American lobster	21	8efa077c-d273-3940-b629-722fa5455e60	Schaefer	1982-2018	0.566, 0.209	3.391e+04, 0.563	0.245, 0.25	0.312, 0.142	6.762e+04, 0.186	0.266, 0.194	0.136 (0.091 - 0.163)	-0.009 (-0.011 - -0.007, 0.002)	0.489 (-0.462 - 1.501)	-0.01 (-0.138 - 0.19)	0.003 (-0.001 - 0.011)	0.006 (-0.002 - 0.013)	0.007 (-0.002 - 0.016)	0.003 (-0.001 - 0.01)	0.009 (-0.003 - 0.022)	0.016 (-0.008 - 0.041)
LSKAT5ZSNE	Little skate Georges Bank-Southern New England	Leucoraja erinacea	Little skate	21	f534201d-ea19-379d-acc3-b8a439c33f54	Fox	1968-2018	0.158, 0.587	4.792e+05, 1.044	0.245, 0.25	0.177, 0.44	5.115e+05, 0.611	0.249, 0.244	0.091 (0.041 - 0.184)	-0.003 (-0.006 - -0.001, 0.424)	NA	NA	NA	NA	NA	NA	NA	NA
LUMP3Pn4RS	Lumpfish Northern Gulf of St. Lawrence	Cyclopterus lumpus	Lumpfish	21	31838e78-fa45-35dd-be66-5308d3d9ed84	Fox	1970-2015	0.169, 0.245	2.708e+04, 0.702	0.866, 0.073	0.173, 0.239	1.361e+04, 0.503	0.865, 0.073	0.055 (0.015 - 0.114)	0.002 (0 - 0.005, 0.809)	-0.156 (-0.601 - 0.325)	0.022 (-0.303 - 0.277)	-0.001 (-0.003 - 0.001)	-0.001 (-0.003 - 0.002)	-0.001 (-0.005 - 0.003)	-0.001 (-0.004 - 0.002)	-0.002 (-0.006 - 0.003)	-0.004 (-0.014 - 0.007)
MACK5YCHATT	Atlantic mackerel Gulf of Maine / Cape Hatteras	Scomber scombrus	Atlantic mackerel	21	b51c43bb-3326-420d-8963-bfe17c848bee	Fox	1960-2019	0.466, 0.229	1.71e+06, 0.583	0.866, 0.073	0.165, 0.121	1.365e+06, 0.122	0.864, 0.073	0.199 (0.152 - 0.248)	0.007 (0.005 - 0.009, 0.002)	0.337 (-0.554 - 1.257)	0.071 (-0.334 - 0.457)	NA	NA	NA	NA	NA	NA
MACKNWATLSA3-4	Mackerel Northwest Atlantic (NAFO Subareas 3 and 4)	Scomber scombrus	Mackerel	21	6292e7cf-cabc-3af4-ae96-56d6530134f6	Schaefer	1960-2018	0.466, 0.229	2.24e+05, 0.583	0.652, 0.135	0.378, 0.171	3.012e+05, 0.156	0.649, 0.135	0.164 (0.111 - 0.219)	0.005 (0.003 - 0.007, 0.044)	0.337 (-0.554 - 1.257)	0.071 (-0.334 - 0.457)	0.001 (-0.003 - 0.006)	0.002 (-0.003 - 0.008)	0.003 (-0.005 - 0.012)	0.001 (-0.004 - 0.007)	0.004 (-0.006 - 0.015)	0.01 (-0.015 - 0.035)
MENATLAN	Atlantic menhaden Atlantic	Brevoortia tyrannus	Atlantic menhaden	21	0c698b7b-fcfd-3ec6-b3c0-7dcd90dacf1c	Fox	1955-2021	0.309, 0.209	4.4e+06, 0.563	0.652, 0.135	0.257, 0.185	1.096e+10, 0.031	0.941, 0.11	0.006 (0.001 - 0.011)	0 (0 - 0.001, 0.95)	0.529 (0.037 - 1.039)	0.253 (0.018 - 0.514)	0.002 (-0.001 - 0.007)	0.003 (0 - 0.008)	0.005 (0 - 0.01)	0.003 (0 - 0.007)	0.007 (0 - 0.014)	0.013 (0 - 0.025)
MONK3LNOPs	Monkfish NAFO Divisions 3LNOPs	Lophius americanus	Monkfish	21	6df568f2-4bd2-355a-89f2-63eecdf675b7	Schaefer	1960-2016	0.158, 0.587	2.867e+04, 0.941	0.866, 0.073	0.189, 0.57	4.928e+04, 0.603	0.864, 0.073	0.025 (0.006 - 0.059)	0.001 (0 - 0.002, 0.953)	0.018 (-1.147 - 0.978)	-0.203 (-0.623 - 0.127)	0.015 (-0.007 - 0.051)	0.011 (-0.013 - 0.05)	0.003 (-0.027 - 0.023)	0.009 (-0.029 - 0.039)	0.022 (-0.003 - 0.063)	0.021 (-0.019 - 0.058)
MONKGOMNGB	Monkfish Gulf of Maine / Northern Georges Bank	Lophius americanus	Monkfish	21	0485e0f5-737f-30f9-9cfd-18590b237782	Schaefer	1980-2018	0.158, 0.587	4.751e+05, 1.044	0.866, 0.073	0.168, 0.419	2.901e+05, 0.442	0.858, 0.074	0.082 (0.038 - 0.14)	0.005 (0.003 - 0.007, 0.083)	0.018 (-1.147 - 0.978)	-0.203 (-0.623 - 0.127)	0.001 (-0.005 - 0.006)	0.002 (-0.005 - 0.007)	0.002 (-0.007 - 0.01)	0 (-0.005 - 0.005)	0.002 (-0.011 - 0.013)	0.005 (-0.022 - 0.028)
MONKSGBMATL	Monkfish Southern Georges Bank / Mid-Atlantic	Lophius americanus	Monkfish	21	6dc10f6b-7d6c-3808-bc12-d479f4343c03	Fox	1980-2018	0.158, 0.587	6.083e+05, 1.044	0.652, 0.135	0.366, 0.473	2.315e+05, 0.421	0.674, 0.101	0.076 (0.032 - 0.143)	0 (-0.001 - 0.001, 0.966)	0.018 (-1.147 - 0.978)	-0.203 (-0.623 - 0.127)	0.001 (-0.005 - 0.007)	0.003 (-0.005 - 0.009)	0.003 (-0.007 - 0.011)	0.001 (-0.005 - 0.007)	0.003 (-0.01 - 0.014)	0.005 (-0.021 - 0.028)
OPOUTNWATLC	Ocean pout Northwestern Atlantic Coast	Zoarces americanus	Ocean pout	21	8fbb53d3-7d67-39e9-9dde-1b5e377cb9ce	Fox	1968-2019	0.158, 0.587	2.384e+05, 0.941	0.652, 0.135	0.028, 0.324	1.399e+05, 0.314	0.702, 0.124	0.005 (-0.022 - 0.033)	-0.005 (-0.006 - -0.003, 0.059)	0.499 (-0.166 - 1.115)	0.041 (-0.416 - 0.324)	0.003 (-0.001 - 0.007)	0.004 (0 - 0.009)	0.006 (0 - 0.012)	0.002 (-0.001 - 0.007)	0.007 (-0.001 - 0.015)	0.015 (-0.002 - 0.031)
PANDALGOM	Northern shrimp Gulf of Maine	Pandalus borealis	Northern shrimp	21	397db3fe-e27d-3d63-86c1-2eda3658db12	Schaefer	1984-2017	0.582, 0.209	2.66e+04, 0.563	0.245, 0.25	0.365, 0.168	8.912e+06, 0.155	0.459, 0.189	-0.005 (-0.021 - 0.014)	-0.006 (-0.008 - -0.004, 0.471)	0.78 (0.164 - 1.424)	-0.173 (-0.306 - -0.021)	0.011 (-0.018 - 0.047)	0.011 (-0.016 - 0.046)	0.024 (-0.003 - 0.057)	0.01 (-0.032 - 0.049)	0.018 (-0.01 - 0.043)	0.057 (0.018 - 0.112)
PANDALNUNE	Northern shrimp Nunavut/Nunavik East	Pandalus borealis	Northern shrimp	21	aa85e684-49d9-3bc0-8dfd-500830c3008e	Schaefer	1988-2018	0.582, 0.209	5.685e+04, 0.667	0.652, 0.135	0.596, 0.206	5.601e+04, 0.37	0.656, 0.136	0.15 (0.057 - 0.262)	0.005 (-0.003 - 0.014, 0.921)	0.78 (0.164 - 1.424)	-0.173 (-0.306 - -0.021)	NA	NA	NA	NA	NA	NA
PANDALSFA10	Northern shrimp Shrimp Fishing Area 10	Pandalus borealis	Northern shrimp	21	9f01fcc2-ab81-3a39-ac8d-d4e64bacd3aa	Fox	1974-2017	0.582, 0.209	5.538e+04, 0.563	0.245, 0.25	0.308, 0.132	8.632e+04, 0.172	0.211, 0.249	0.326 (0.187 - 0.522)	-0.004 (-0.009 - 0, 0.667)	0.78 (0.164 - 1.424)	-0.173 (-0.306 - -0.021)	NA	NA	NA	NA	NA	NA
PANDALSFA12	Northern shrimp Shrimp Fishing Area 12	Pandalus borealis	Northern shrimp	21	bbd65602-3c80-3e6a-b643-c6822408a4c6	Fox	1982-2017	0.582, 0.209	3.7e+03, 0.563	0.045, 0.764	0.337, 0.141	7.126e+03, 0.199	0.11, 0.338	0.327 (0.174 - 0.502)	-0.008 (-0.011 - -0.005, 0.197)	0.78 (0.164 - 1.424)	-0.173 (-0.306 - -0.021)	NA	NA	NA	NA	NA	NA
PANDALSFA13-15	Northern shrimp Eastern Scotian Shelf (SFA 13-15)	Pandalus borealis	Northern shrimp	21	e116d051-ace8-39a6-988d-bc3c2ab8e1f9	Schaefer	1979-2018	0.582, 0.209	4.252e+04, 0.667	0.245, 0.25	0.345, 0.158	4.822e+06, 0.163	0.214, 0.223	0.056 (0.04 - 0.074)	-0.004 (-0.006 - -0.002, 0.435)	0.78 (0.164 - 1.424)	-0.173 (-0.306 - -0.021)	0.004 (0 - 0.009)	0.006 (0.002 - 0.011)	0.009 (0.003 - 0.016)	0.002 (-0.002 - 0.009)	0.012 (0.004 - 0.022)	0.027 (0.009 - 0.047)
PANDALSFA2-3	Northern shrimp Shrimp Fishing Areas 2-3	Pandalus borealis	Northern shrimp	21	6f772623-7ed3-37c5-b8fd-820cd4f3b807	Schaefer	1988-2015	0.582, 0.209	5.928e+04, 0.667	0.045, 0.764	0.599, 0.178	7.079e+04, 0.301	0.072, 0.306	0.467 (0.31 - 0.645)	-0.009 (-0.018 - -0.003, 0.537)	0.78 (0.164 - 1.424)	-0.173 (-0.306 - -0.021)	0.004 (0.001 - 0.01)	0.007 (0.003 - 0.012)	0.009 (0.002 - 0.017)	0.002 (-0.002 - 0.01)	0.013 (0.005 - 0.023)	0.028 (0.009 - 0.049)
PANDALSFA5	Northern shrimp Shrimp Fishing Area 5	Pandalus borealis	Northern shrimp	21	1972e4a1-3796-356f-b4f8-d8f5de26ec31	Schaefer	1977-2018	0.582, 0.209	2.183e+05, 0.667	0.245, 0.25	0.348, 0.155	3.439e+07, 0.234	0.239, 0.221	0.046 (0.03 - 0.063)	-0.004 (-0.006 - -0.001, 0.453)	0.78 (0.164 - 1.424)	-0.173 (-0.306 - -0.021)	0.007 (-0.008 - 0.028)	0.01 (-0.004 - 0.027)	0.012 (-0.004 - 0.035)	0.006 (-0.013 - 0.027)	0.015 (0.004 - 0.031)	0.036 (0.008 - 0.071)
PANDALSFA6	Northern shrimp Shrimp Fishing Area 6	Pandalus borealis	Northern shrimp	21	26873791-f497-3b7e-959e-8e1e392f676b	Schaefer	1977-2018	0.582, 0.209	2.673e+05, 0.563	0.866, 0.073	0.308, 0.156	1.37e+08, 0.075	0.862, 0.073	-0.011 (-0.023 - 0.003)	-0.003 (-0.005 - -0.001, 0.609)	0.78 (0.164 - 1.424)	-0.173 (-0.306 - -0.021)	0.013 (-0.005 - 0.042)	0.011 (-0.002 - 0.034)	0.008 (-0.014 - 0.037)	0.01 (-0.01 - 0.035)	0.023 (0.004 - 0.055)	0.046 (0.012 - 0.09)
PANDALSFA8	Northern shrimp Shrimp Fishing Area 8	Pandalus borealis	Northern shrimp	21	54a6ed57-bb77-3b05-bc17-051579fda36d	Schaefer	1970-2017	0.582, 0.209	8.256e+04, 0.667	0.866, 0.073	0.373, 0.155	8.802e+04, 0.252	0.862, 0.072	0.135 (0.072 - 0.209)	0.004 (0.002 - 0.006, 0.34)	0.78 (0.164 - 1.424)	-0.173 (-0.306 - -0.021)	NA	NA	NA	NA	NA	NA
PANDALSFA9	Northern shrimp Shrimp Fishing Area 9	Pandalus borealis	Northern shrimp	21	31708054-180c-3138-bd91-4aaa1e95ac93	Schaefer	1974-2017	0.582, 0.209	8.343e+04, 0.667	0.245, 0.25	0.419, 0.168	7.878e+04, 0.252	0.203, 0.232	0.238 (0.12 - 0.367)	-0.002 (-0.005 - 0.001, 0.934)	0.78 (0.164 - 1.424)	-0.173 (-0.306 - -0.021)	NA	NA	NA	NA	NA	NA
POLL3Ps	Pollock St. Pierre Bank	Pollachius virens	Pollock	21	8e28f6fa-44ec-3132-8e85-16bd59438416	Schaefer	1960-2017	0.504, 0.209	2.251e+04, 0.563	0.477, 0.158	0.402, 0.163	2.056e+04, 0.148	0.418, 0.148	0.282 (0.167 - 0.408)	-0.002 (-0.006 - 0.001, 0.834)	-1.04 (-2.287 - 0.27)	-0.211 (-0.755 - 0.347)	-0.004 (-0.01 - 0.001)	-0.006 (-0.014 - 0.001)	-0.008 (-0.019 - 0.002)	-0.004 (-0.012 - 0.002)	-0.012 (-0.027 - 0.003)	-0.026 (-0.057 - 0.005)
POLL5YZ	Pollock Gulf of Maine / Georges Bank	Pollachius virens	Pollock	21	e475fd3c-e342-3e1f-9171-cedabe8022b3	Schaefer	1960-2018	0.504, 0.209	2.368e+05, 0.667	0.652, 0.135	0.301, 0.136	1.813e+05, 0.127	0.673, 0.134	0.127 (0.095 - 0.16)	0.001 (0 - 0.001, 0.894)	-1.04 (-2.287 - 0.27)	-0.211 (-0.755 - 0.347)	-0.002 (-0.008 - 0.003)	-0.003 (-0.011 - 0.004)	-0.006 (-0.017 - 0.004)	-0.002 (-0.008 - 0.003)	-0.009 (-0.023 - 0.004)	-0.022 (-0.05 - 0.006)
PORSHARATL	Porbeagle shark Canadian Atlantic Ocean	Lamna nasus	Porbeagle shark	21	0e5ee93f-3b37-339e-b2c8-3e5eafb6de8b	Schaefer	1961-2014	0.046, 0.282	3.019e+05, 0.636	0.866, 0.073	0.036, 0.213	5.656e+04, 0.132	0.858, 0.073	0.021 (0.01 - 0.032)	0 (0 - 0.001, 0.756)	0.168 (-0.439 - 0.559)	0.173 (-0.143 - 0.489)	0 (-0.004 - 0.002)	0 (-0.004 - 0.003)	0.001 (-0.004 - 0.005)	0.001 (-0.003 - 0.005)	0.001 (-0.006 - 0.005)	0.002 (-0.013 - 0.012)
QUAHATLC	Ocean quahog Atlantic Coast	Arctica islandica	Ocean quahog	21	2a636ae3-b8f8-3b6f-ac92-0abe6bfa3993	Fox	1980-2016	0.467, 0.209	2.335e+05, 0.667	0.652, 0.135	0.516, 0.214	3.084e+05, 0.373	0.689, 0.13	0.088 (0.038 - 0.17)	-0.001 (-0.003 - 0, 0.835)	0.037 (-0.566 - 0.488)	0.003 (-0.304 - 0.197)	0.001 (-0.002 - 0.006)	0.002 (-0.002 - 0.007)	0.002 (-0.003 - 0.008)	0.001 (-0.002 - 0.006)	0.003 (-0.004 - 0.009)	0.004 (-0.009 - 0.015)
RHAKEGOMNGB	Red hake Gulf of Maine / Northern Georges Bank	Urophycis chuss	Red hake	21	3340324d-3104-3baf-bd7a-5d8c47f22be7	Schaefer	1981-2019	0.4, 0.354	3.074e+04, 0.811	0.652, 0.135	0.286, 0.274	3.139e+04, 0.414	0.701, 0.128	0.086 (0.04 - 0.143)	-0.001 (-0.005 - 0.002, 0.965)	-0.114 (-0.752 - 0.553)	-0.097 (-0.551 - 0.307)	0.001 (-0.004 - 0.005)	0.001 (-0.003 - 0.005)	0.001 (-0.004 - 0.007)	0 (-0.004 - 0.005)	0.001 (-0.006 - 0.008)	0.001 (-0.013 - 0.014)
RHAKESGBMATL	Red hake Southern Georges Bank / Mid-Atlantic	Urophycis chuss	Red hake	21	a6694d89-9418-3e54-aa9c-0f3a02e7418e	Schaefer	1981-2019	0.4, 0.354	5.295e+04, 0.707	0.866, 0.073	0.224, 0.237	1.044e+05, 0.321	0.893, 0.072	0.102 (0.05 - 0.157)	0.003 (0 - 0.006, 0.751)	-0.114 (-0.752 - 0.553)	-0.097 (-0.551 - 0.307)	0.001 (-0.004 - 0.006)	0.002 (-0.003 - 0.007)	0.002 (-0.004 - 0.008)	0.001 (-0.004 - 0.006)	0.002 (-0.006 - 0.009)	0.002 (-0.012 - 0.015)
SCALL4T	Sea scallop Southern Gulf of St. Lawrence	Placopecten magellanicus	Sea scallop	21	65857edb-f103-32ae-a034-be697ccb0ef6	Fox	1968-2016	0.56, 0.209	6.596e+03, 0.667	0.045, 0.764	0.611, 0.205	9.753e+03, 0.446	0.117, 0.604	0.16 (0.071 - 0.31)	-0.014 (-0.029 - -0.005, 0.002)	-1.823 (-3.683 - -0.43)	-0.02 (-0.259 - 0.188)	-0.007 (-0.015 - -0.001)	-0.011 (-0.023 - -0.003)	-0.017 (-0.033 - -0.004)	-0.006 (-0.014 - 0)	-0.024 (-0.046 - -0.006)	-0.053 (-0.102 - -0.013)
SCALL5ZMAB	Sea scallop Georges Bank and Mid-Atlantic Bight	Placopecten magellanicus	Sea scallop	21	f49c75e0-3e1d-31a8-81a5-5bfc7af1aa57	Schaefer	1964-2019	0.56, 0.209	2.386e+05, 0.667	0.652, 0.135	0.352, 0.152	3.036e+05, 0.228	0.643, 0.136	0.152 (0.101 - 0.209)	0.003 (0.002 - 0.004, 0.364)	-1.823 (-3.683 - -0.43)	-0.02 (-0.259 - 0.188)	-0.017 (-0.061 - 0.014)	-0.025 (-0.066 - 0.005)	-0.053 (-0.128 - -0.006)	-0.013 (-0.051 - 0.033)	-0.03 (-0.083 - 0.007)	-0.101 (-0.211 - -0.023)
SCALLGB	Sea scallop Georges Bank	Placopecten magellanicus	Sea scallop	21	d683587c-74f0-37c5-82c5-3d70923d3ec0	Fox	1998-2014	0.56, 0.209	5.22e+04, 0.667	0.477, 0.158	0.659, 0.163	3.828e+04, 0.34	0.368, 0.135	0.341 (0.208 - 0.536)	-0.043 (-0.057 - -0.03, 0.224)	-1.823 (-3.683 - -0.43)	-0.02 (-0.259 - 0.188)	-0.005 (-0.012 - 0.001)	-0.009 (-0.02 - 0)	-0.014 (-0.03 - -0.001)	-0.004 (-0.011 - 0.001)	-0.02 (-0.041 - -0.003)	-0.048 (-0.093 - -0.009)
SCALLSFA16-20	Sea scallop Scallop Fishing Areas 16-20	Placopecten magellanicus	Sea scallop	21	0051ea81-cfab-3a42-9b19-2a82adef3f24	Schaefer	1965-2015	0.56, 0.209	1.371e+03, 0.563	0.652, 0.135	0.467, 0.189	3.141e+03, 0.297	0.659, 0.134	0.093 (0.045 - 0.168)	-0.002 (-0.003 - 0, 0.869)	-1.823 (-3.683 - -0.43)	-0.02 (-0.259 - 0.188)	-0.007 (-0.015 - -0.001)	-0.011 (-0.023 - -0.003)	-0.017 (-0.033 - -0.004)	-0.006 (-0.014 - 0)	-0.024 (-0.046 - -0.006)	-0.053 (-0.102 - -0.013)
SCUPNWATLC	Scup Northwestern Atlantic Coast	Stenotomus chrysops	Scup	21	944d5133-9217-368b-aea3-fb5dc8312b20	Pella-Tomlinson	1960-2007	0.4, 0.354	2.609e+05, 0.811	0.045, 0.764	0.29, 0.216	1.805e+05, 0.283	0.278, 0.367	0.543 (0.346 - 0.764)	0.001 (-0.004 - 0.007, 0.955)	-2.147 (-3.802 - -0.933)	-0.801 (-1.412 - -0.378)	-0.004 (-0.016 - 0.004)	-0.007 (-0.019 - 0.004)	-0.012 (-0.028 - 0.003)	-0.005 (-0.015 - 0.002)	-0.017 (-0.038 - -0.001)	-0.042 (-0.079 - -0.01)
SDOG4VWX5	Spiny dogfish Scotian Shelf, Bay of Fundy and Georges Bank	Squalus acanthias	Spiny dogfish	21	2c5b34f8-a2e8-3c5c-89ec-f0cc4f57e63f	Fox	1963-2013	0.065, 0.293	3.207e+05, 0.646	0.866, 0.073	0.051, 0.238	2.209e+05, 0.167	0.926, 0.069	0.06 (0.028 - 0.096)	0.004 (0.003 - 0.006, 0)	0.76 (0.344 - 1.244)	0.357 (0.161 - 0.577)	0.002 (-0.002 - 0.006)	0.004 (0 - 0.007)	0.005 (0.001 - 0.01)	0.004 (0 - 0.008)	0.008 (0.003 - 0.015)	0.018 (0.007 - 0.03)
SDOGATLC	Spiny dogfish Atlantic Coast	Squalus acanthias	Spiny dogfish	21	845c212d-d507-372e-bc4c-d0b27d3c670f	Pella-Tomlinson	1962-2005	0.065, 0.293	7.017e+05, 0.646	0.866, 0.073	0.068, 0.273	4.216e+05, 0.216	0.869, 0.072	0.031 (0.011 - 0.055)	0.001 (0 - 0.003, 0.797)	0.76 (0.344 - 1.244)	0.357 (0.161 - 0.577)	0.003 (-0.001 - 0.008)	0.005 (0.001 - 0.009)	0.006 (0.001 - 0.011)	0.004 (0 - 0.008)	0.009 (0.003 - 0.016)	0.018 (0.007 - 0.03)
SFLOUNMATLC	Summer flounder Mid-Atlantic Coast	Paralichthys dentatus	Summer flounder	21	ad5d13f4-f035-3def-9a80-c551bb6b7a61	Schaefer	1940-2012	0.864, 0.209	3.507e+04, 0.563	0.866, 0.073	0.582, 0.164	1.463e+05, 0.107	0.869, 0.073	0.079 (0.061 - 0.096)	0 (0 - 0.001, 0.97)	-0.093 (-0.535 - 0.306)	-0.078 (-0.385 - 0.172)	0.001 (-0.002 - 0.006)	0.002 (-0.002 - 0.006)	0.002 (-0.003 - 0.007)	0.001 (-0.002 - 0.005)	0.002 (-0.004 - 0.008)	0.002 (-0.009 - 0.011)
SHAKE4VWX	Silver hake Scotian Shelf and Bay of Fundy	Merluccius bilinearis	Silver hake	21	461a4be8-7f61-38ff-bc34-b888e55ee645	Schaefer	1977-2014	0.374, 0.209	1.021e+06, 0.667	0.245, 0.25	0.308, 0.176	8.158e+05, 0.309	0.286, 0.22	0.146 (0.087 - 0.219)	-0.004 (-0.007 - -0.001, 0.616)	1.5 (0.26 - 2.792)	0.375 (0.071 - 0.666)	0.006 (0 - 0.013)	0.009 (0 - 0.019)	0.012 (0.001 - 0.025)	0.007 (0.001 - 0.014)	0.019 (0.002 - 0.036)	0.04 (0.003 - 0.077)
SHAKEGOMNGB	Silver hake Gulf of Maine / Georges Bank	Merluccius bilinearis	Silver hake	21	3f7ed3b7-a1c4-332d-bbfb-39b118b48dbe	Schaefer	1955-2009	0.374, 0.209	2.926e+05, 0.563	0.045, 0.764	0.336, 0.173	6.498e+05, 0.381	0.339, 0.513	0.103 (0.059 - 0.151)	-0.006 (-0.009 - -0.003, 0.049)	1.5 (0.26 - 2.792)	0.375 (0.071 - 0.666)	0.005 (0 - 0.013)	0.009 (0.002 - 0.017)	0.013 (0.002 - 0.025)	0.006 (0.001 - 0.013)	0.018 (0.003 - 0.034)	0.039 (0.005 - 0.073)
SHAKESGBMATL	Silver hake Southern Georges Bank / Mid-Atlantic	Merluccius bilinearis	Silver hake	21	45ab9f2d-7fb4-3df6-a917-e575016715ca	Schaefer	1955-2009	0.374, 0.209	1.204e+06, 0.563	0.866, 0.073	0.302, 0.182	1.602e+06, 0.321	0.865, 0.074	0.043 (0.02 - 0.073)	-0.002 (-0.003 - 0, 0.727)	1.5 (0.26 - 2.792)	0.375 (0.071 - 0.666)	NA	NA	NA	NA	NA	NA
SMDOGATL	Smooth dogfish Atlantic	Mustelus canis	Smooth dogfish	21	457445fc-f0b6-3a61-9da7-b98f96f07729	Pella-Tomlinson	1981-2012	0.158, 0.587	5.303e+04, 1.044	0.866, 0.073	0.125, 0.413	3.96e+04, 0.483	0.882, 0.073	0.055 (0.012 - 0.105)	0.006 (0.003 - 0.009, 0.128)	-0.008 (-0.483 - 0.502)	0.073 (-0.238 - 0.411)	0.001 (-0.002 - 0.004)	0.001 (-0.002 - 0.005)	0.001 (-0.003 - 0.005)	0.001 (-0.002 - 0.004)	0.001 (-0.004 - 0.007)	0.001 (-0.009 - 0.011)
SMOOTHSKA4T	Smooth skate Southern Gulf of St. Lawrence	Malacoraja senta	Smooth skate	21	46fbc45c-ae36-3ce3-8082-6ffe48f3d60e	Schaefer	1991-2010	0.158, 0.587	1.669e+03, 0.941	0.245, 0.25	0.165, 0.464	3.362e+03, 0.483	0.272, 0.249	0.13 (0.041 - 0.279)	0.001 (-0.009 - 0.012, 0.951)	1.041 (-0.174 - 3.148)	0.393 (0.082 - 0.836)	0.003 (-0.003 - 0.011)	0.006 (-0.002 - 0.018)	0.009 (-0.003 - 0.027)	0.004 (-0.001 - 0.013)	0.012 (-0.004 - 0.038)	0.027 (-0.01 - 0.083)
SNOWCRAB2HJ	Snow crab Division 2HJ	Chionoecetes opilio	Snow crab	21	e9c01341-7d65-3214-a98e-daa59ef2ccdf	Fox	1985-2018	0.579, 0.21	3.78e+04, 0.667	0.866, 0.073	0.498, 0.164	1.769e+04, 0.218	0.866, 0.073	0.246 (0.121 - 0.383)	0.007 (0.002 - 0.012, 0.553)	0.578 (-0.767 - 2.057)	-0.092 (-0.174 - 0.029)	0.004 (-0.003 - 0.012)	0.005 (-0.004 - 0.016)	0.007 (-0.007 - 0.023)	0.002 (-0.004 - 0.011)	0.01 (-0.009 - 0.03)	0.022 (-0.022 - 0.068)
SNOWCRAB3K	Snow crab Division 3K	Chionoecetes opilio	Snow crab	21	974019bd-99ea-3667-8bab-54c9f77b2f5f	Schaefer	1979-2018	0.579, 0.21	6.209e+04, 0.564	0.866, 0.073	0.568, 0.175	8.942e+04, 0.182	0.868, 0.073	0.173 (0.099 - 0.253)	0.006 (0.002 - 0.011, 0.292)	0.578 (-0.767 - 2.057)	-0.092 (-0.174 - 0.029)	0.003 (-0.003 - 0.012)	0.005 (-0.005 - 0.016)	0.007 (-0.007 - 0.023)	0.002 (-0.004 - 0.01)	0.01 (-0.01 - 0.03)	0.021 (-0.022 - 0.066)
SNOWCRAB3LNO	Snow crab Division 3LNO	Chionoecetes opilio	Snow crab	21	58c35001-8f73-3336-94e0-de9edd434550	Schaefer	1979-2018	0.579, 0.21	1.198e+05, 0.564	0.652, 0.135	0.546, 0.197	2.031e+05, 0.208	0.654, 0.137	0.146 (0.081 - 0.222)	0.003 (-0.001 - 0.009, 0.889)	0.578 (-0.767 - 2.057)	-0.092 (-0.174 - 0.029)	0.003 (-0.003 - 0.011)	0.005 (-0.005 - 0.016)	0.007 (-0.006 - 0.022)	0.002 (-0.004 - 0.01)	0.009 (-0.01 - 0.03)	0.02 (-0.021 - 0.064)
SNOWCRAB3Ps	Snow crab St. Pierre Bank	Chionoecetes opilio	Snow crab	21	0cddf03e-4e04-3f54-83bd-648eace2ca3b	Schaefer	1985-2018	0.579, 0.21	2.748e+04, 0.564	0.245, 0.25	0.548, 0.152	3.376e+04, 0.158	0.181, 0.244	0.33 (0.245 - 0.436)	0.007 (0 - 0.014, 0.735)	0.578 (-0.767 - 2.057)	-0.092 (-0.174 - 0.029)	0.003 (-0.003 - 0.01)	0.005 (-0.005 - 0.015)	0.006 (-0.006 - 0.02)	0.002 (-0.003 - 0.009)	0.009 (-0.01 - 0.029)	0.02 (-0.021 - 0.063)
SNOWCRAB4R3Pn	Snow crab Division 4R3Pn	Chionoecetes opilio	Snow crab	21	b5bec544-5af1-31d7-b308-f397dd7a4674	Schaefer	1994-2018	0.579, 0.21	5.463e+03, 0.564	0.652, 0.135	0.537, 0.189	2.025e+04, 0.243	0.721, 0.119	0.067 (0.039 - 0.108)	-0.004 (-0.008 - 0, 0.895)	0.578 (-0.767 - 2.057)	-0.092 (-0.174 - 0.029)	0.003 (-0.003 - 0.01)	0.005 (-0.004 - 0.015)	0.006 (-0.006 - 0.02)	0.002 (-0.003 - 0.009)	0.009 (-0.009 - 0.029)	0.02 (-0.021 - 0.063)
SNOWCRABSCMA12-17	Snow crab Northern Gulf of St. Lawrence	Chionoecetes opilio	Snow crab	21	8f181ece-a831-3ad7-aae8-8069c4d09371	Schaefer	1979-2011	0.579, 0.21	8.225e+04, 0.667	0.477, 0.158	0.517, 0.18	7.553e+04, 0.345	0.477, 0.159	0.165 (0.078 - 0.29)	0 (-0.005 - 0.005, 0.976)	0.578 (-0.767 - 2.057)	-0.092 (-0.174 - 0.029)	0.003 (-0.003 - 0.01)	0.005 (-0.004 - 0.015)	0.007 (-0.007 - 0.021)	0.002 (-0.003 - 0.01)	0.009 (-0.009 - 0.029)	0.021 (-0.021 - 0.064)
SNOWCRABSENS	Snow crab South-Eastern Nova Scotia	Chionoecetes opilio	Snow crab	21	f64fdf2f-6e9e-3c19-ac46-88c982c81acd	Fox	1978-2017	0.579, 0.21	1.051e+05, 0.667	0.866, 0.073	0.637, 0.207	1.397e+05, 0.367	0.869, 0.074	0.044 (0.02 - 0.081)	0.003 (0.001 - 0.006, 0.324)	0.578 (-0.767 - 2.057)	-0.092 (-0.174 - 0.029)	NA	NA	NA	NA	NA	NA
SNOWCRABSGSL	Snow crab Southern Gulf of St. Lawrence	Chionoecetes opilio	Snow crab	21	891fee13-b266-36c8-a417-3df3239d0c43	Fox	1969-2018	0.579, 0.21	2.759e+05, 0.667	0.866, 0.073	0.468, 0.143	1.376e+05, 0.147	0.868, 0.073	0.393 (0.262 - 0.549)	0.007 (0.003 - 0.012, 0.169)	0.578 (-0.767 - 2.057)	-0.092 (-0.174 - 0.029)	0.003 (-0.002 - 0.009)	0.005 (-0.004 - 0.014)	0.006 (-0.006 - 0.02)	0.002 (-0.003 - 0.009)	0.009 (-0.009 - 0.028)	0.02 (-0.02 - 0.062)
SSKAT5YZSNE	Smooth skate Gulf of Maine / Georges Bank-Southern New England	Malacoraja senta	Smooth skate	21	6b7dbc44-0775-3525-9206-e53eb576d0fc	Fox	1968-2018	0.158, 0.587	4.196e+04, 1.044	0.866, 0.073	0.142, 0.433	2.17e+04, 0.538	0.879, 0.072	0.07 (0.027 - 0.134)	0 (-0.001 - 0.002, 0.979)	1.041 (-0.174 - 3.148)	0.393 (0.082 - 0.836)	0.004 (-0.002 - 0.013)	0.007 (-0.001 - 0.018)	0.009 (-0.002 - 0.026)	0.005 (0 - 0.013)	0.014 (-0.003 - 0.038)	0.028 (-0.008 - 0.081)
STRIPEDBASSGOMCHATT	Striped bass Gulf of Maine / Cape Hatteras	Morone saxatilis	Striped bass	21	bbf6db34-f352-3aa5-b16f-deb3fa8d49b3	Schaefer	1981-2011	0.275, 0.228	2.366e+04, 0.581	0.045, 0.764	0.297, 0.127	2.947e+05, 0.157	0.049, 0.19	0.13 (0.115 - 0.144)	-0.012 (-0.015 - -0.009, 0.003)	0.028 (-0.361 - 0.418)	-0.1 (-0.448 - 0.117)	0.002 (-0.002 - 0.006)	0.003 (-0.002 - 0.007)	0.003 (-0.002 - 0.009)	0.001 (-0.002 - 0.006)	0.003 (-0.003 - 0.009)	0.005 (-0.005 - 0.016)
STRSHRIMPNUNE	Aesop shrimp Nunavut/Nunavik East	Pandalus montagui	Aesop shrimp	21	96aa4504-bb38-3f7f-b919-5ab4e8d4fa85	Fox	1988-2018	0.15, 1.175	1.301e+05, 1.632	0.866, 0.073	0.259, 1.084	7.661e+04, 0.761	0.866, 0.073	0.069 (0.003 - 0.218)	0.002 (-0.004 - 0.013, 0.923)	0.552 (-0.3 - 1.23)	0.297 (-0.436 - 0.975)	-0.002 (-0.059 - 0.033)	-0.008 (-0.099 - 0.028)	0.008 (-0.048 - 0.071)	0.003 (-0.067 - 0.069)	-0.001 (-0.055 - 0.047)	0.024 (-0.027 - 0.098)
STRSHRIMPNUNW	Aesop shrimp Nunavut/Nunavik West	Pandalus montagui	Aesop shrimp	21	471326d0-1217-3a63-af44-5b5941d2afe6	Pella-Tomlinson	2010-2018	0.15, 1.175	1.828e+05, 1.632	0.652, 0.135	0.358, 1.153	1.457e+05, 0.921	0.656, 0.136	0.099 (-0.009 - 0.323)	0.006 (-0.041 - 0.071, 0.935)	0.552 (-0.3 - 1.23)	0.297 (-0.436 - 0.975)	-0.002 (-0.021 - 0.014)	-0.002 (-0.02 - 0.018)	0.001 (-0.018 - 0.024)	-0.001 (-0.029 - 0.022)	-0.004 (-0.025 - 0.012)	0.016 (-0.008 - 0.054)
STRSHRIMPSFA4	Aesop shrimp Shrimp Fishing Area 4	Pandalus montagui	Aesop shrimp	21	257c9de3-cabe-3928-9f0d-79d4d802b1a2	Schaefer	2004-2018	0.15, 1.175	1.044e+05, 1.632	0.245, 0.25	0.22, 0.647	2.461e+05, 0.926	0.242, 0.238	0.121 (0.053 - 0.22)	-0.003 (-0.028 - 0.018, 0.94)	0.552 (-0.3 - 1.23)	0.297 (-0.436 - 0.975)	-0.001 (-0.034 - 0.029)	-0.002 (-0.05 - 0.033)	0.003 (-0.032 - 0.037)	0.001 (-0.041 - 0.041)	-0.001 (-0.039 - 0.029)	0.023 (-0.023 - 0.073)
SURFMATLC	Atlantic surfclam Mid-Atlantic Coast	Spisula solidissima	Atlantic surfclam	21	e67062b8-8721-3eac-8cd0-28e21931ad1e	Schaefer	1965-2015	0.468, 0.209	4.221e+05, 0.667	0.477, 0.158	0.411, 0.191	2.97e+05, 0.242	0.474, 0.153	0.201 (0.088 - 0.327)	0 (-0.003 - 0.003, 0.925)	-0.067 (-0.774 - 0.497)	0.195 (-0.081 - 0.503)	0.001 (-0.003 - 0.006)	0.001 (-0.004 - 0.007)	0 (-0.006 - 0.007)	0.002 (-0.002 - 0.006)	0 (-0.008 - 0.009)	-0.002 (-0.02 - 0.013)
TILEMATLC	Tilefish Mid-Atlantic Coast	Lopholatilus chamaeleonticeps	Tilefish	21	1a87eddf-086d-3b97-9cc4-423a89585cd9	Schaefer	1971-2016	0.158, 0.587	4.788e+04, 0.941	0.866, 0.073	0.175, 0.377	5.194e+04, 0.364	0.887, 0.071	0.105 (0.045 - 0.171)	0.004 (0.003 - 0.005, 0.102)	-0.442 (-1.593 - 0.735)	-0.312 (-0.68 - 0.015)	0 (-0.006 - 0.005)	0 (-0.008 - 0.007)	-0.001 (-0.011 - 0.009)	-0.001 (-0.006 - 0.004)	-0.002 (-0.016 - 0.012)	-0.005 (-0.034 - 0.025)
TSKA3LNOPs	Thorny skate Grand Bank and St Pierre Bank	Amblyraja radiata	Thorny skate	21	3ce1db75-ac65-3ea2-8a94-83d5357bb153	Schaefer	1960-2013	0.158, 0.587	2.538e+05, 0.941	0.866, 0.073	0.185, 0.462	4.045e+05, 0.575	0.864, 0.074	0.058 (0.019 - 0.111)	0.003 (0.001 - 0.005, 0.578)	1.46 (-0.211 - 3.331)	0.149 (-0.376 - 0.559)	0.006 (-0.001 - 0.017)	0.01 (-0.002 - 0.024)	0.013 (-0.003 - 0.033)	0.006 (-0.002 - 0.016)	0.02 (-0.004 - 0.046)	0.043 (-0.008 - 0.1)
TSKA4T	Thorny skate Southern Gulf of St. Lawrence	Amblyraja radiata	Thorny skate	21	79ac07e5-b316-3c63-9fe2-dcdd7af2faff	Schaefer	1991-2010	0.158, 0.587	5.414e+03, 0.941	0.866, 0.073	0.106, 0.454	4.282e+03, 0.361	0.868, 0.075	0.054 (-0.012 - 0.134)	0.002 (-0.005 - 0.01, 0.953)	1.46 (-0.211 - 3.331)	0.149 (-0.376 - 0.559)	0.005 (-0.001 - 0.014)	0.009 (-0.002 - 0.021)	0.013 (-0.002 - 0.031)	0.005 (-0.002 - 0.013)	0.018 (-0.003 - 0.043)	0.041 (-0.007 - 0.095)
TSKAT5YZSNE	Thorny skate Gulf of Maine / Georges Bank-Southern New England	Amblyraja radiata	Thorny skate	21	8e5a5a0b-f9a3-3e35-ace2-e24ba36ae6ec	Pella-Tomlinson	1968-2018	0.158, 0.587	6.974e+04, 0.941	0.866, 0.073	0.042, 0.364	8.896e+04, 0.3	0.873, 0.071	0.043 (-0.009 - 0.101)	0 (-0.001 - 0, 0.979)	1.46 (-0.211 - 3.331)	0.149 (-0.376 - 0.559)	0.005 (-0.001 - 0.015)	0.009 (-0.001 - 0.021)	0.013 (-0.001 - 0.03)	0.005 (-0.001 - 0.014)	0.019 (-0.002 - 0.041)	0.04 (-0.006 - 0.091)
WEAKFISHATLC	Weakfish Atlantic Coast	Cynoscion regalis	Weakfish	21	746e4c53-a53c-31a2-8068-e5c11237116e	Schaefer	1981-2008	0.4, 0.354	7.967e+04, 0.707	0.866, 0.073	0.255, 0.258	9.878e+04, 0.231	0.873, 0.073	0.162 (0.072 - 0.268)	-0.008 (-0.012 - -0.004, 0.375)	-0.047 (-0.546 - 0.485)	-0.063 (-0.351 - 0.164)	0.001 (-0.002 - 0.004)	0.001 (-0.002 - 0.005)	0.002 (-0.003 - 0.007)	0.001 (-0.002 - 0.004)	0.002 (-0.004 - 0.008)	0.003 (-0.009 - 0.016)
WHAKE3Ps	White hake St. Pierre Bank	Urophycis tenuis	White hake	21	0f82f1ec-e795-387d-a2f7-233ecc142957	Schaefer	1960-2016	0.537, 0.209	6.09e+03, 0.563	0.866, 0.073	0.482, 0.2	1.049e+04, 0.23	0.866, 0.074	0.138 (0.067 - 0.219)	0.001 (0 - 0.005, 0.945)	-1.89 (-4.112 - 0.264)	-0.524 (-1.205 - -0.004)	0.011 (-0.04 - 0.065)	-0.001 (-0.056 - 0.062)	-0.021 (-0.089 - 0.027)	0.002 (-0.096 - 0.063)	0.002 (-0.051 - 0.056)	-0.047 (-0.164 - 0.038)
WHAKE4RS	White hake Northern Gulf of St. Lawrence	Urophycis tenuis	White hake	21	c6a00535-4858-3ca0-acb5-c4cf44ea7ac8	Schaefer	1960-2013	0.537, 0.209	1.171e+03, 0.563	0.866, 0.073	0.475, 0.209	1.722e+03, 0.221	0.866, 0.072	0.142 (0.049 - 0.225)	0.001 (-0.002 - 0.006, 0.95)	-1.89 (-4.112 - 0.264)	-0.524 (-1.205 - -0.004)	-0.006 (-0.016 - 0.003)	-0.009 (-0.023 - 0.003)	-0.014 (-0.036 - 0.004)	-0.008 (-0.021 - 0.002)	-0.02 (-0.047 - 0.006)	-0.045 (-0.103 - 0.012)
WHAKE4T	White hake Southern Gulf of St. Lawrence	Urophycis tenuis	White hake	21	c1dfab0c-d316-3341-aa2b-90592d3ef4c0	Schaefer	1960-2010	0.537, 0.209	4.517e+04, 0.563	0.477, 0.158	0.329, 0.177	2.041e+05, 0.139	0.479, 0.159	0.04 (0.024 - 0.057)	-0.003 (-0.004 - -0.002, 0.218)	-1.89 (-4.112 - 0.264)	-0.524 (-1.205 - -0.004)	-0.005 (-0.015 - 0.003)	-0.009 (-0.022 - 0.003)	-0.014 (-0.035 - 0.004)	-0.007 (-0.018 - 0.001)	-0.02 (-0.046 - 0.005)	-0.044 (-0.101 - 0.011)
WHAKEGBGOM	White hake Gulf of Maine / Georges Bank	Urophycis tenuis	White hake	21	91f92b72-76e7-3156-9fc9-89fbdcb5a3f2	Pella-Tomlinson	1962-2018	0.537, 0.209	2.687e+04, 0.563	0.245, 0.25	0.257, 0.143	5.077e+04, 0.139	0.384, 0.154	0.189 (0.145 - 0.242)	0.001 (0 - 0.002, 0.719)	-1.89 (-4.112 - 0.264)	-0.524 (-1.205 - -0.004)	-0.004 (-0.016 - 0.003)	-0.008 (-0.022 - 0.004)	-0.012 (-0.032 - 0.005)	-0.005 (-0.015 - 0.002)	-0.018 (-0.044 - 0.006)	-0.04 (-0.095 - 0.012)
WINDOWGOMGB	Windowpane flounder Gulf of Maine / Georges Bank	Scophthalmus aquosus	Windowpane flounder	21	fcea612e-9079-3025-adfe-6642891ef43c	Schaefer	1975-2019	0.4, 0.354	1.305e+04, 0.707	0.477, 0.158	0.236, 0.28	2.947e+04, 0.31	0.539, 0.149	0.086 (0.043 - 0.139)	-0.002 (-0.005 - 0, 0.864)	-0.206 (-0.888 - 0.446)	-0.233 (-0.851 - 0.182)	0.001 (-0.005 - 0.006)	0.001 (-0.004 - 0.006)	0.002 (-0.005 - 0.008)	0 (-0.006 - 0.005)	0.001 (-0.007 - 0.009)	0.001 (-0.014 - 0.014)
WINDOWSNEMATL	Windowpane flounder Southern New England /Mid Atlantic	Scophthalmus aquosus	Windowpane flounder	21	51e3748d-0159-3444-a89b-b25b52bc0cb4	Fox	1975-2019	0.4, 0.354	2.295e+04, 0.707	0.866, 0.073	0.128, 0.204	4.026e+04, 0.222	0.867, 0.071	0.08 (0.049 - 0.113)	0 (-0.002 - 0.001, 0.981)	-0.206 (-0.888 - 0.446)	-0.233 (-0.851 - 0.182)	0.001 (-0.005 - 0.008)	0.003 (-0.004 - 0.009)	0.002 (-0.005 - 0.01)	0.001 (-0.005 - 0.007)	0.002 (-0.007 - 0.011)	0.002 (-0.013 - 0.016)
WINFLOUN4T	Winter flounder Southern Gulf of St. Lawrence	Pseudopleuronectes americanus	Winter flounder	21	d869b971-5ead-3102-abd8-387fdb0614aa	Schaefer	1960-2016	0.4, 0.354	1.762e+04, 0.707	0.477, 0.158	0.169, 0.248	4.574e+06, 0.149	0.483, 0.155	-0.001 (-0.011 - 0.01)	-0.003 (-0.004 - -0.002, 0.098)	-2.366 (-3.825 - -1.155)	-0.865 (-1.759 - -0.346)	-0.005 (-0.015 - 0.005)	-0.01 (-0.02 - -0.003)	-0.016 (-0.032 - -0.004)	-0.009 (-0.021 - 0)	-0.024 (-0.041 - -0.009)	-0.052 (-0.089 - -0.021)
WINFLOUN5Z	Winter flounder Georges Bank	Pseudopleuronectes americanus	Winter flounder	21	07c7732c-43a7-3909-a776-fbd5b0d57612	Schaefer	1964-2018	0.4, 0.354	2e+04, 0.707	0.477, 0.158	0.256, 0.272	6.506e+04, 0.205	0.49, 0.157	0.069 (0.042 - 0.095)	-0.002 (-0.004 - -0.001, 0.549)	-2.366 (-3.825 - -1.155)	-0.865 (-1.759 - -0.346)	-0.006 (-0.019 - 0.002)	-0.009 (-0.021 - 0)	-0.014 (-0.029 - 0)	-0.008 (-0.018 - -0.002)	-0.022 (-0.041 - -0.007)	-0.049 (-0.083 - -0.02)
WINFLOUND5Y	Winter flounder Gulf of Maine	Pseudopleuronectes americanus	Winter flounder	21	96169cfe-d2b8-3027-b653-67ef90b0fc08	Fox	1982-2019	0.4, 0.354	2.758e+04, 0.707	0.045, 0.764	0.504, 0.345	7.039e+04, 0.455	0.16, 0.631	0.173 (0.073 - 0.337)	-0.021 (-0.04 - -0.008, 0.003)	-2.366 (-3.825 - -1.155)	-0.865 (-1.759 - -0.346)	-0.005 (-0.019 - 0.003)	-0.009 (-0.021 - 0)	-0.013 (-0.029 - 0)	-0.008 (-0.018 - -0.001)	-0.021 (-0.04 - -0.007)	-0.049 (-0.083 - -0.019)
WINFLOUNSNEMATL	Winter flounder Southern New England /Mid Atlantic	Pseudopleuronectes americanus	Winter flounder	21	1e9389b4-5ab1-3a8e-addd-88cb292a6718	Schaefer	1981-2021	0.4, 0.354	8.072e+04, 0.707	0.866, 0.073	0.172, 0.224	1.293e+05, 0.23	0.877, 0.073	0.082 (0.041 - 0.128)	-0.004 (-0.007 - -0.002, 0.304)	-2.366 (-3.825 - -1.155)	-0.865 (-1.759 - -0.346)	-0.005 (-0.017 - 0.004)	-0.008 (-0.02 - 0.003)	-0.013 (-0.029 - 0.001)	-0.006 (-0.017 - 0.001)	-0.019 (-0.039 - -0.004)	-0.046 (-0.08 - -0.017)
WITFLOUN2J3KL	Witch flounder Southern Labrador-Eastern Newfoundland	Glyptocephalus cynoglossus	Witch flounder	21	67106d15-db95-3c37-8ae3-d21a3161140a	Pella-Tomlinson	1960-2016	0.488, 0.209	7.862e+04, 0.563	0.866, 0.073	0.172, 0.115	7.113e+04, 0.135	0.866, 0.072	0.2 (0.146 - 0.255)	0.004 (0.002 - 0.005, 0.26)	-0.71 (-2.703 - 1.094)	0.045 (-0.412 - 0.459)	-0.004 (-0.013 - 0.004)	-0.005 (-0.017 - 0.005)	-0.007 (-0.027 - 0.01)	-0.003 (-0.014 - 0.006)	-0.01 (-0.033 - 0.012)	-0.023 (-0.077 - 0.03)
WITFLOUN3Ps	Witch flounder St. Pierre Bank	Glyptocephalus cynoglossus	Witch flounder	21	b3426ce1-bee2-37ee-9b99-497a40472313	Pella-Tomlinson	1974-2016	0.488, 0.209	2.216e+04, 0.667	0.652, 0.135	0.501, 0.209	3.044e+04, 0.472	0.66, 0.138	0.055 (0.023 - 0.102)	-0.003 (-0.005 - -0.001, 0.587)	-0.71 (-2.703 - 1.094)	0.045 (-0.412 - 0.459)	-0.003 (-0.012 - 0.004)	-0.005 (-0.017 - 0.007)	-0.007 (-0.024 - 0.009)	-0.003 (-0.012 - 0.006)	-0.01 (-0.035 - 0.014)	-0.021 (-0.074 - 0.029)
WITFLOUN4RST	Witch flounder Gulf of St. Lawrence	Glyptocephalus cynoglossus	Witch flounder	21	823ff316-7bc9-30c1-a858-64832611258e	Schaefer	1960-2016	0.488, 0.209	1.988e+04, 0.563	0.866, 0.073	0.282, 0.139	3.648e+04, 0.15	0.869, 0.073	0.195 (0.141 - 0.254)	0.001 (0 - 0.002, 0.525)	-0.71 (-2.703 - 1.094)	0.045 (-0.412 - 0.459)	-0.003 (-0.011 - 0.004)	-0.005 (-0.017 - 0.006)	-0.007 (-0.025 - 0.01)	-0.003 (-0.012 - 0.006)	-0.01 (-0.034 - 0.013)	-0.022 (-0.075 - 0.029)
WITFLOUN5Y	Witch flounder Gulf of Maine	Glyptocephalus cynoglossus	Witch flounder	21	51bbbe8b-e797-3e38-bae8-a486de82741d	Pella-Tomlinson	1937-2018	0.488, 0.209	2.705e+04, 0.563	0.477, 0.158	0.271, 0.136	3.839e+04, 0.163	0.482, 0.155	0.215 (0.15 - 0.29)	0.002 (0 - 0.004, 0.548)	-0.71 (-2.703 - 1.094)	0.045 (-0.412 - 0.459)	-0.001 (-0.009 - 0.005)	-0.003 (-0.014 - 0.007)	-0.005 (-0.022 - 0.01)	-0.001 (-0.008 - 0.006)	-0.007 (-0.029 - 0.014)	-0.018 (-0.067 - 0.028)
WSKAT5ZSNE	Winter skate Georges Bank-Southern New England	Leucoraja ocellata	Winter skate	21	a20aa9a8-8fa0-3cde-90a5-623804d64b91	Fox	1968-2018	0.039, 0.484	1.965e+06, 0.941	0.045, 0.764	0.043, 0.375	2.38e+06, 0.625	0.067, 0.536	0.093 (0.055 - 0.157)	-0.001 (-0.002 - 0, 0.955)	NA	NA	NA	NA	NA	NA	NA	NA
YELL3LNO	Yellowtail flounder Grand Banks	Limanda ferruginea	Yellowtail flounder	21	a34d9d47-58ff-3451-9147-e13604e6cb32	Schaefer	1960-2014	0.913, 0.209	1.967e+05, 0.667	0.866, 0.073	0.557, 0.077	1.354e+05, 0.074	0.865, 0.073	0.24 (0.208 - 0.275)	0.001 (0 - 0.001, 0.806)	-1.42 (-2.838 - -0.305)	-1.591 (-2.95 - -0.872)	-0.001 (-0.019 - 0.023)	0.002 (-0.012 - 0.014)	-0.002 (-0.021 - 0.017)	-0.012 (-0.035 - 0.011)	-0.007 (-0.025 - 0.011)	-0.014 (-0.043 - 0.014)
YELL4T	Yellowtail flounder Southern Gulf of St. Lawrence	Limanda ferruginea	Yellowtail flounder	21	853f74af-f988-3230-9671-707c3eb79581	Schaefer	1960-2015	0.913, 0.209	2.382e+03, 0.667	0.866, 0.073	0.585, 0.171	2.139e+05, 0.132	0.869, 0.073	0.014 (0.006 - 0.025)	0 (-0.001 - 0.001, 0.984)	-1.42 (-2.838 - -0.305)	-1.591 (-2.95 - -0.872)	0.001 (-0.015 - 0.021)	-0.001 (-0.009 - 0.007)	-0.003 (-0.026 - 0.01)	-0.008 (-0.03 - 0.011)	-0.006 (-0.023 - 0.008)	-0.012 (-0.041 - 0.016)
YELLCCODGOM	Yellowtail flounder Cape Cod / Gulf of Maine	Limanda ferruginea	Yellowtail flounder	21	09c2dbba-de25-33ca-b6db-443476016d47	Schaefer	1935-2018	0.913, 0.209	1.144e+04, 0.563	0.866, 0.073	0.647, 0.166	2.762e+04, 0.132	0.866, 0.072	0.106 (0.075 - 0.132)	0 (0 - 0.001, 0.981)	-1.42 (-2.838 - -0.305)	-1.591 (-2.95 - -0.872)	-0.002 (-0.027 - 0.012)	-0.002 (-0.016 - 0.008)	-0.002 (-0.016 - 0.017)	-0.007 (-0.027 - 0.002)	-0.007 (-0.028 - 0.008)	-0.013 (-0.041 - 0.013)
YELLGB	Yellowtail flounder Georges Bank	Limanda ferruginea	Yellowtail flounder	21	d38776b9-e02d-376a-a753-792ad1108db9	Pella-Tomlinson	1935-2020	0.913, 0.209	4.478e+04, 0.563	0.866, 0.073	0.39, 0.116	9.027e+04, 0.137	0.865, 0.072	0.361 (0.279 - 0.452)	0.006 (0.004 - 0.008, 0.002)	-1.42 (-2.838 - -0.305)	-1.591 (-2.95 - -0.872)	-0.004 (-0.027 - 0.013)	-0.003 (-0.016 - 0.005)	-0.003 (-0.017 - 0.014)	-0.009 (-0.027 - 0)	-0.01 (-0.031 - 0.005)	-0.015 (-0.043 - 0.01)
YELLSNEMATL	Yellowtail flounder Southern New England /Mid Atlantic	Limanda ferruginea	Yellowtail flounder	21	33943aae-ee58-3256-b707-b5066359addc	Schaefer	1935-2018	0.913, 0.209	8.458e+04, 0.563	0.652, 0.135	0.354, 0.119	1.359e+05, 0.114	0.668, 0.133	0.219 (0.169 - 0.273)	0 (-0.001 - 0.001, 0.97)	-1.42 (-2.838 - -0.305)	-1.591 (-2.95 - -0.872)	-0.002 (-0.024 - 0.012)	-0.001 (-0.018 - 0.011)	-0.003 (-0.018 - 0.017)	-0.005 (-0.023 - 0.006)	-0.006 (-0.029 - 0.011)	-0.012 (-0.038 - 0.014)
ALBANATL	Albacore tuna Northern Atlantic	Thunnus alalunga	Albacore tuna	27	f44d5987-43a3-37f6-a768-988e735d88b5	Schaefer	1951-2016	0.522, 0.209	5.834e+05, 0.667	0.866, 0.073	0.255, 0.146	6.562e+05, 0.137	0.887, 0.067	0.123 (0.09 - 0.165)	0.001 (0.001 - 0.001, 0.115)	0.804 (0.211 - 1.38)	0.667 (0.137 - 1.355)	-0.002 (-0.014 - 0.005)	0 (-0.016 - 0.009)	0.009 (-0.003 - 0.032)	0.005 (-0.014 - 0.023)	0.001 (-0.015 - 0.011)	0.017 (-0.004 - 0.039)
ANCHIXa	Anchovy Portugese Waters -East	Engraulis encrasicolus	Anchovy	27	56bf2447-95a1-367a-bfd8-e9795053b440	Schaefer	1989-2018	0.591, 0.215	5.135e+04, 0.569	0.866, 0.073	0.587, 0.199	5.836e+04, 0.215	0.876, 0.071	0.164 (0.087 - 0.258)	0.006 (0.001 - 0.011, 0.703)	-1.996 (-3.021 - -0.694)	-0.314 (-0.552 - 0)	-0.002 (-0.018 - 0.012)	-0.001 (-0.016 - 0.016)	-0.018 (-0.037 - -0.001)	-0.009 (-0.028 - 0.018)	-0.019 (-0.042 - 0.004)	-0.056 (-0.108 - -0.011)
ANCHOBAYB	Anchovy Bay of Biscay	Engraulis encrasicolus	Anchovy	27	dcc783b5-ffea-3ede-b1b2-8b65f8ac3c0a	Fox	1987-2020	0.591, 0.215	3.099e+05, 0.673	0.045, 0.764	0.376, 0.149	2.105e+05, 0.208	0.115, 0.328	0.497 (0.328 - 0.662)	-0.017 (-0.025 - -0.009, 0.2)	-1.996 (-3.021 - -0.694)	-0.314 (-0.552 - 0)	-0.004 (-0.024 - 0.027)	0.006 (-0.023 - 0.043)	-0.023 (-0.063 - 0)	-0.014 (-0.048 - 0.016)	-0.01 (-0.04 - 0.027)	-0.045 (-0.094 - 0.006)
ANGLVII-VIIIabd	Black bellied angler ICES 7-8abd	Lophius budegassa	Black bellied angler	27	f17cbf7a-a8fd-3292-895c-75328b611f0a	Schaefer	1986-2020	0.437, 0.209	1.202e+05, 0.667	0.245, 0.25	0.396, 0.181	1.53e+05, 0.295	0.229, 0.233	0.263 (0.161 - 0.384)	-0.002 (-0.008 - 0.004, 0.94)	-1.684 (-3.085 - -0.383)	-0.201 (-0.643 - 0.277)	-0.005 (-0.035 - 0.031)	0.003 (-0.026 - 0.045)	-0.027 (-0.072 - -0.002)	-0.013 (-0.064 - 0.033)	-0.009 (-0.046 - 0.038)	-0.046 (-0.096 - 0)
ANGLVIIIc-IXa	Black bellied angler ICES 8c-9a	Lophius budegassa	Black bellied angler	27	fe0c21c8-8872-36bc-8063-d3fc3fbe9dff	Schaefer	1980-2020	0.437, 0.209	3.799e+04, 0.667	0.652, 0.135	0.279, 0.144	2.618e+04, 0.148	0.677, 0.12	0.15 (0.111 - 0.198)	0 (-0.001 - 0.001, 0.956)	-1.684 (-3.085 - -0.383)	-0.201 (-0.643 - 0.277)	-0.005 (-0.023 - 0.011)	-0.013 (-0.027 - 0)	-0.018 (-0.039 - -0.002)	-0.012 (-0.026 - -0.001)	-0.027 (-0.051 - -0.005)	-0.058 (-0.108 - -0.012)
ATBTUNAEATL	Atlantic bluefin tuna Eastern Atlantic	Thunnus thynnus	Atlantic bluefin tuna	27	d9324d33-3823-36b7-a264-eaa6cebe2ec7	Schaefer	1951-2016	0.437, 0.209	3.654e+05, 0.667	0.477, 0.158	0.265, 0.163	3.001e+05, 0.24	0.519, 0.153	0.116 (0.073 - 0.171)	-0.001 (-0.003 - 0.001, 0.877)	0.498 (0.088 - 0.821)	0.098 (-0.339 - 0.463)	0 (-0.018 - 0.013)	0.001 (-0.012 - 0.01)	0.004 (-0.007 - 0.013)	0.001 (-0.01 - 0.01)	0.004 (-0.007 - 0.015)	0.016 (-0.002 - 0.033)
BFLOUN27-2932	Baltic flounder Subdivisions 27 and 29-32	Platichthys solemdali	Baltic flounder	27		Fox	1980-2020	0.4, 0.354	8.383e+03, 0.707	0.045, 0.764	0.563, 0.327	1.899e+04, 0.458	0.127, 0.611	0.189 (0.085 - 0.352)	-0.02 (-0.039 - -0.008, 0.003)	NA	NA	NA	NA	NA	NA	NA	NA
BKSFNEATL	Black scabbardfish Northeast Atlantic	Aphanopus carbo	Black scabbardfish	27	151e573d-3527-3180-a5c7-32fcfacd72c3	Fox	1988-2019	0.223, 0.314	2.193e+05, 0.771	0.652, 0.135	0.216, 0.29	1.747e+05, 0.537	0.664, 0.135	0.101 (0.03 - 0.237)	0.002 (-0.003 - 0.01, 0.918)	0.285 (-0.513 - 0.788)	0.131 (-0.243 - 0.582)	0.001 (-0.01 - 0.011)	0.002 (-0.01 - 0.01)	0.004 (-0.013 - 0.019)	0.002 (-0.011 - 0.013)	0.003 (-0.014 - 0.014)	0.011 (-0.028 - 0.036)
BLINGVa-XIV	Blue ling ICES 5a-14	Molva dypterygia	Blue ling	27	9049d64e-0102-32d3-a380-fbdfa118b89e	Pella-Tomlinson	1973-2020	0.346, 0.209	5.22e+04, 0.563	0.652, 0.135	0.283, 0.178	5.186e+04, 0.253	0.658, 0.134	0.142 (0.061 - 0.26)	-0.003 (-0.007 - -0.001, 0.575)	0.054 (-0.82 - 0.602)	-0.145 (-0.523 - 0.146)	-0.003 (-0.03 - 0.015)	0.002 (-0.019 - 0.03)	-0.007 (-0.047 - 0.012)	-0.008 (-0.035 - 0.007)	-0.002 (-0.031 - 0.018)	-0.005 (-0.06 - 0.031)
BLINGVb-VI-VII	Blue ling ICES 5b-6-7	Molva dypterygia	Blue ling	27	71281a46-4e50-3016-9cd5-55c935d1ad5a	Schaefer	1966-2019	0.346, 0.209	3.023e+05, 0.667	0.866, 0.073	0.317, 0.212	2.39e+05, 0.284	0.869, 0.073	0.068 (0.031 - 0.109)	0 (-0.001 - 0.001, 0.966)	0.054 (-0.82 - 0.602)	-0.145 (-0.523 - 0.146)	0 (-0.029 - 0.027)	0.006 (-0.029 - 0.051)	-0.006 (-0.047 - 0.015)	-0.002 (-0.047 - 0.035)	0.01 (-0.02 - 0.049)	0.002 (-0.04 - 0.032)
BMDOGVIII-IXa	Blackmouth dogfish ICES 8-9a	Galeus melastomus	Blackmouth dogfish	27	f7683da0-a7ba-3513-a479-958db8feb376	Fox	1997-2018	0.158, 0.587	3.675e+04, 1.044	0.477, 0.158	0.166, 0.48	3.264e+04, 0.563	0.494, 0.15	0.099 (0.054 - 0.155)	0.009 (0.002 - 0.017, 0.778)	0.076 (-0.6 - 0.75)	-0.067 (-0.69 - 0.513)	0.002 (-0.018 - 0.026)	0.002 (-0.014 - 0.02)	0.001 (-0.021 - 0.018)	0.001 (-0.021 - 0.025)	0.003 (-0.013 - 0.024)	0.006 (-0.015 - 0.027)
BRILL2232	Brill Baltic Areas 22-32	Scophthalmus rhombus	Brill	27	804d5619-b7f8-3b25-a1b6-8711c0d5c073	Pella-Tomlinson	1970-2019	0.472, 0.209	4.046e+02, 0.563	0.866, 0.073	0.451, 0.178	4.098e+02, 0.192	0.866, 0.073	0.245 (0.142 - 0.362)	0.007 (0.003 - 0.011, 0.185)	-1.187 (-2.451 - 0.201)	0.131 (-0.555 - 0.921)	-0.008 (-0.032 - 0.019)	-0.005 (-0.037 - 0.029)	-0.014 (-0.053 - 0.031)	-0.007 (-0.037 - 0.024)	-0.014 (-0.061 - 0.035)	-0.038 (-0.126 - 0.057)
BRILLIIIa-IV-VIIde	Brill ICES 3a-4-7de	Scophthalmus rhombus	Brill	27	42782f1c-7e36-39f3-ae39-ded7c40278e0	Pella-Tomlinson	1950-2020	0.472, 0.209	2.848e+04, 0.667	0.652, 0.135	0.521, 0.211	1.377e+04, 0.219	0.658, 0.134	0.263 (0.16 - 0.411)	0.006 (0.003 - 0.01, 0.002)	-1.187 (-2.451 - 0.201)	0.131 (-0.555 - 0.921)	-0.014 (-0.064 - 0.015)	-0.004 (-0.031 - 0.02)	-0.02 (-0.043 - 0.004)	-0.019 (-0.075 - 0.023)	-0.018 (-0.059 - 0.013)	-0.048 (-0.101 - 0.005)
BWHITNEA	Blue whiting Northeast Atlantic	Micromesistius poutassou	Blue whiting	27	b2158e05-d914-3d8d-aa9c-e024f9109499	Schaefer	1981-2021	0.465, 0.214	2.371e+07, 0.671	0.477, 0.158	0.357, 0.169	1.374e+07, 0.225	0.395, 0.147	0.195 (0.106 - 0.305)	-0.001 (-0.003 - 0, 0.871)	-0.232 (-0.722 - 0.151)	-0.276 (-0.805 - 0.134)	-0.005 (-0.037 - 0.015)	-0.002 (-0.042 - 0.032)	-0.014 (-0.047 - 0.002)	-0.012 (-0.05 - 0.011)	-0.023 (-0.067 - 0.003)	-0.029 (-0.088 - 0.009)
CAPEIIa-V-XIV	Capelin ICES 2a-5-14	Mallotus villosus	Capelin	27	e38ab7d8-e889-3dee-8fc4-17d8664abddd	Schaefer	1979-2017	0.413, 0.209	1.556e+07, 0.667	0.477, 0.158	0.437, 0.206	1.737e+07, 0.46	0.487, 0.159	0.106 (0.041 - 0.234)	-0.003 (-0.006 - 0.002, 0.584)	-0.082 (-1.166 - 0.396)	0.14 (-0.261 - 0.585)	0 (-0.021 - 0.016)	0.002 (-0.018 - 0.017)	-0.001 (-0.028 - 0.028)	-0.001 (-0.023 - 0.021)	0.001 (-0.03 - 0.027)	-0.001 (-0.066 - 0.045)
COD1F-XIV	Atlantic cod NAFO 1F and ICES 14	Gadus morhua	Atlantic cod	27	269f6c1e-e0cd-3fcb-b2cc-41d338ac824e	Schaefer	1973-2020	0.519, 0.209	3.126e+05, 0.667	0.866, 0.073	0.436, 0.124	1.015e+05, 0.094	0.85, 0.07	0.292 (0.252 - 0.334)	0 (-0.001 - 0.002, 0.981)	-0.766 (-1.191 - -0.299)	-0.261 (-0.392 - -0.129)	-0.003 (-0.007 - 0.001)	-0.001 (-0.005 - 0.003)	-0.008 (-0.016 - -0.002)	-0.006 (-0.014 - -0.001)	-0.005 (-0.011 - 0)	-0.02 (-0.034 - -0.006)
CODBA2224	Atlantic cod Western Baltic	Gadus morhua	Atlantic cod	27	a210b95c-2012-3c43-929e-c38c4a23f1ab	Schaefer	1985-2020	0.519, 0.209	1.358e+05, 0.563	0.477, 0.158	0.386, 0.163	2.025e+05, 0.195	0.478, 0.15	0.238 (0.137 - 0.359)	-0.007 (-0.009 - -0.004, 0.202)	-0.766 (-1.191 - -0.299)	-0.261 (-0.392 - -0.129)	-0.001 (-0.006 - 0.007)	-0.009 (-0.016 - -0.003)	-0.008 (-0.018 - 0)	-0.006 (-0.014 - 0)	-0.014 (-0.025 - -0.004)	-0.027 (-0.045 - -0.009)
CODBA2532	Atlantic cod Eastern Baltic	Gadus morhua	Atlantic cod	27	52fbf3e6-5141-3233-b8bd-351a5f3bdc40	Pella-Tomlinson	1946-2020	0.519, 0.209	1.382e+06, 0.563	0.245, 0.25	0.235, 0.127	1.892e+06, 0.151	0.199, 0.182	0.232 (0.162 - 0.307)	-0.003 (-0.004 - -0.002, 0.028)	-0.766 (-1.191 - -0.299)	-0.261 (-0.392 - -0.129)	-0.054 (-0.116 - 0.015)	-0.032 (-0.125 - 0.024)	-0.074 (-0.158 - -0.014)	-0.055 (-0.124 - -0.007)	-0.067 (-0.165 - -0.01)	-0.154 (-0.263 - -0.067)
CODFAPL	Atlantic cod Faroe Plateau	Gadus morhua	Atlantic cod	27	28b7a713-ba50-3c9f-94d7-7962ebab43df	Schaefer	1959-2020	0.519, 0.209	1.479e+05, 0.563	0.652, 0.135	0.566, 0.172	1.659e+05, 0.147	0.534, 0.127	0.407 (0.254 - 0.574)	0 (-0.001 - 0.002, 0.981)	-0.766 (-1.191 - -0.299)	-0.261 (-0.392 - -0.129)	-0.012 (-0.069 - 0.017)	0.001 (-0.031 - 0.049)	-0.01 (-0.034 - 0.009)	-0.011 (-0.065 - 0.033)	-0.005 (-0.031 - 0.03)	-0.021 (-0.058 - 0.024)
CODICE	Atlantic cod Iceland Grounds	Gadus morhua	Atlantic cod	27	182f1148-4c60-3b13-a765-21b1b47ead6b	Fox	1955-2020	0.519, 0.209	4.7e+06, 0.667	0.866, 0.073	0.265, 0.14	3.392e+06, 0.142	0.877, 0.071	0.268 (0.189 - 0.366)	0.001 (0 - 0.001, 0.931)	-0.766 (-1.191 - -0.299)	-0.261 (-0.392 - -0.129)	-0.003 (-0.01 - 0.003)	-0.003 (-0.012 - 0.005)	-0.01 (-0.018 - -0.002)	-0.006 (-0.015 - 0.002)	-0.008 (-0.018 - 0)	-0.023 (-0.04 - -0.007)
CODIIIaW-IV-VIId	Atlantic cod ICES 3a(west)-4-7d	Gadus morhua	Atlantic cod	27	d2362bce-b855-3367-9c46-c479eeaca2af	Schaefer	1963-2020	0.519, 0.209	1.816e+06, 0.563	0.652, 0.135	0.28, 0.145	3.076e+06, 0.181	0.636, 0.123	0.121 (0.07 - 0.176)	-0.002 (-0.003 - -0.001, 0.276)	-0.766 (-1.191 - -0.299)	-0.261 (-0.392 - -0.129)	-0.002 (-0.023 - 0.022)	-0.003 (-0.023 - 0.012)	-0.01 (-0.022 - -0.001)	0.003 (-0.023 - 0.031)	-0.002 (-0.025 - 0.024)	-0.017 (-0.046 - 0.008)
CODIS	Atlantic cod Irish Sea	Gadus morhua	Atlantic cod	27	a42e20a7-acac-348f-981e-82c6af35b2c6	Schaefer	1968-2019	0.519, 0.209	5.2e+04, 0.563	0.652, 0.135	0.343, 0.156	8.539e+04, 0.159	0.585, 0.127	0.241 (0.168 - 0.33)	-0.001 (-0.003 - 0.001, 0.959)	-0.766 (-1.191 - -0.299)	-0.261 (-0.392 - -0.129)	0 (-0.006 - 0.008)	-0.007 (-0.011 - -0.002)	-0.006 (-0.014 - 0)	-0.004 (-0.011 - 0.001)	-0.012 (-0.021 - -0.002)	-0.022 (-0.038 - -0.006)
CODNEAR	Atlantic cod North-East Arctic	Gadus morhua	Atlantic cod	27	d8264317-32db-3758-a373-28ba516a3f86	Schaefer	1946-2019	0.519, 0.209	1.048e+07, 0.667	0.866, 0.073	0.606, 0.136	5.214e+06, 0.129	0.825, 0.069	0.377 (0.277 - 0.48)	0.001 (0 - 0.002, 0.523)	-0.766 (-1.191 - -0.299)	-0.261 (-0.392 - -0.129)	-0.013 (-0.039 - 0.003)	-0.01 (-0.046 - 0.02)	-0.023 (-0.049 - -0.007)	-0.018 (-0.048 - 0.003)	-0.037 (-0.071 - -0.013)	-0.058 (-0.107 - -0.019)
CODNEARNCW	Atlantic cod North-East Arctic (Norwegian coastal waters)	Gadus morhua	Atlantic cod	27	b9a1798f-6744-3c76-a207-2584d3293792	Schaefer	1984-2019	0.519, 0.209	2.36e+05, 0.563	0.045, 0.764	0.483, 0.188	4.91e+05, 0.272	0.406, 0.409	0.239 (0.127 - 0.362)	0.002 (-0.009 - 0.011, 0.921)	-0.766 (-1.191 - -0.299)	-0.261 (-0.392 - -0.129)	-0.013 (-0.033 - -0.002)	-0.01 (-0.041 - 0.012)	-0.023 (-0.046 - -0.007)	-0.017 (-0.038 - 0.003)	-0.031 (-0.06 - -0.011)	-0.052 (-0.091 - -0.017)
CODVIIek	Atlantic cod Celtic Sea	Gadus morhua	Atlantic cod	27	43c716ff-3393-3b79-bbe6-b9be78cbc181	Schaefer	1980-2020	0.519, 0.209	3.838e+04, 0.563	0.866, 0.073	0.481, 0.172	4.678e+04, 0.153	0.841, 0.071	0.254 (0.167 - 0.357)	0.006 (0.002 - 0.01, 0.35)	-0.766 (-1.191 - -0.299)	-0.261 (-0.392 - -0.129)	0 (-0.005 - 0.007)	-0.004 (-0.01 - 0)	-0.008 (-0.017 - -0.001)	-0.005 (-0.011 - 0.001)	-0.009 (-0.018 - -0.002)	-0.021 (-0.037 - -0.006)
CODVIa	Atlantic cod West of Scotland	Gadus morhua	Atlantic cod	27	06dbbee6-137d-38d1-9f5d-a27a807fd852	Schaefer	1981-2020	0.519, 0.209	8.607e+04, 0.563	0.866, 0.073	0.256, 0.146	1.293e+05, 0.185	0.863, 0.073	0.128 (0.069 - 0.19)	-0.005 (-0.008 - -0.002, 0.269)	-0.766 (-1.191 - -0.299)	-0.261 (-0.392 - -0.129)	-0.005 (-0.068 - 0.047)	0.01 (-0.05 - 0.087)	-0.017 (-0.047 - 0.024)	-0.002 (-0.086 - 0.085)	0.017 (-0.04 - 0.072)	-0.018 (-0.082 - 0.059)
CUSKI-II	Tusk North-East Arctic	Brosme brosme	Tusk	27	9e8a015b-ab2c-3348-af1c-82d72042e2ef	Schaefer	1988-2020	0.454, 0.209	2.036e+05, 0.667	0.045, 0.764	0.435, 0.18	1.567e+05, 0.345	0.526, 0.438	0.193 (0.117 - 0.282)	-0.005 (-0.013 - 0.001, 0.689)	0.075 (-0.87 - 1.552)	-0.001 (-0.826 - 0.808)	0.001 (-0.029 - 0.027)	0.003 (-0.033 - 0.034)	0.001 (-0.038 - 0.044)	-0.001 (-0.036 - 0.032)	0.001 (-0.059 - 0.067)	0.008 (-0.074 - 0.11)
CUSKNEATL	Tusk Northeast Atlantic	Brosme brosme	Tusk	27	42e93cc9-70e1-3837-b25f-701deb284594	Fox	1988-2020	0.454, 0.209	1.428e+05, 0.667	0.045, 0.764	0.398, 0.181	1.046e+05, 0.407	0.294, 0.65	0.295 (0.17 - 0.444)	-0.017 (-0.035 - -0.005, 0.079)	0.075 (-0.87 - 1.552)	-0.001 (-0.826 - 0.808)	0.002 (-0.049 - 0.052)	0.003 (-0.052 - 0.059)	0 (-0.078 - 0.07)	-0.001 (-0.04 - 0.04)	0.004 (-0.06 - 0.077)	0.007 (-0.062 - 0.077)
CUSKVa-XIV	Tusk ICES 5a-14	Brosme brosme	Tusk	27	5cc04923-65d7-3858-a933-1151277da96a	Schaefer	1982-2020	0.454, 0.209	9.507e+04, 0.667	0.652, 0.135	0.37, 0.168	7.513e+04, 0.198	0.662, 0.119	0.148 (0.077 - 0.23)	0.001 (-0.001 - 0.002, 0.948)	0.075 (-0.87 - 1.552)	-0.001 (-0.826 - 0.808)	0 (-0.033 - 0.029)	0.003 (-0.026 - 0.036)	0 (-0.055 - 0.051)	-0.003 (-0.042 - 0.033)	0.002 (-0.034 - 0.035)	0.007 (-0.056 - 0.084)
DAB2232	Dab Baltic Areas 22-32	Limanda limanda	Dab	27	93468cb7-eeb3-329a-b5aa-d80b6c3e3f9d	Schaefer	1970-2019	0.724, 0.209	1.877e+04, 0.667	0.652, 0.135	0.695, 0.163	1.205e+04, 0.176	0.658, 0.138	0.3 (0.206 - 0.406)	0.002 (0 - 0.004, 0.722)	-1.878 (-3.439 - -0.368)	-0.316 (-0.89 - 0.342)	-0.018 (-0.048 - 0.002)	-0.023 (-0.062 - 0.005)	-0.037 (-0.089 - 0.003)	-0.025 (-0.061 - 0.003)	-0.043 (-0.103 - 0.004)	-0.095 (-0.197 - 0.004)
DABIIIa-IV	Dab ICES 3a-4	Limanda limanda	Dab	27	12d2dd25-ba21-3517-a284-bcb75041221e	Pella-Tomlinson	1965-2018	0.724, 0.209	8.697e+04, 0.667	0.477, 0.158	0.763, 0.19	4.13e+04, 0.206	0.481, 0.159	0.427 (0.245 - 0.65)	0 (-0.003 - 0.003, 0.967)	-1.878 (-3.439 - -0.368)	-0.316 (-0.89 - 0.342)	-0.014 (-0.063 - 0.029)	-0.007 (-0.05 - 0.025)	-0.029 (-0.062 - -0.004)	-0.009 (-0.062 - 0.056)	-0.014 (-0.061 - 0.032)	-0.059 (-0.127 - -0.007)
EBASSIVbc-VII	European seabass ICES 4bc-7	Dicentrarchus labrax	European seabass	27	f3dc6c4a-b72d-3f8f-9101-f7c4babaffb4	Schaefer	1985-2020	0.541, 0.222	1.584e+04, 0.576	0.652, 0.135	0.37, 0.17	2.854e+04, 0.19	0.619, 0.124	0.154 (0.083 - 0.243)	0.002 (0 - 0.004, 0.937)	-0.155 (-0.929 - 0.497)	0.052 (-0.37 - 0.474)	-0.004 (-0.03 - 0.016)	-0.001 (-0.015 - 0.011)	-0.003 (-0.019 - 0.012)	-0.005 (-0.036 - 0.023)	-0.003 (-0.027 - 0.017)	-0.008 (-0.039 - 0.02)
EBASSVIIIab	European seabass ICES 8ab	Dicentrarchus labrax	European seabass	27	3c4b6d61-e440-36dc-a030-c4323fa9c63c	Schaefer	1985-2020	0.541, 0.222	3.133e+04, 0.679	0.652, 0.135	0.476, 0.207	3.055e+04, 0.311	0.757, 0.131	0.146 (0.049 - 0.26)	0 (-0.001 - 0.001, 0.963)	-0.155 (-0.929 - 0.497)	0.052 (-0.37 - 0.474)	-0.003 (-0.028 - 0.018)	0 (-0.01 - 0.008)	-0.003 (-0.019 - 0.013)	-0.003 (-0.028 - 0.017)	-0.003 (-0.019 - 0.012)	-0.007 (-0.036 - 0.019)
EFLOUN2223	European flounder Subdivisions 22-23	Platichthys flesus	European flounder	27	d5a41a61-b716-34bb-bee8-41c864c135d8	Fox	1973-2018	0.555, 0.223	2.827e+04, 0.68	0.045, 0.764	0.416, 0.183	1.81e+04, 0.265	0.318, 0.489	0.329 (0.191 - 0.514)	-0.008 (-0.017 - -0.001, 0.498)	-0.148 (-2.714 - 2.579)	0.113 (-0.287 - 0.664)	0.007 (-0.069 - 0.105)	0.005 (-0.039 - 0.065)	0.005 (-0.078 - 0.109)	0.007 (-0.068 - 0.107)	0.005 (-0.068 - 0.092)	0.013 (-0.16 - 0.215)
EFLOUN2425	European flounder Subdivisions 24-25	Platichthys flesus	European flounder	27	f2760a9b-3719-3daf-ae0b-8bfcf95d7de5	Schaefer	1973-2018	0.555, 0.223	1.185e+05, 0.68	0.477, 0.158	0.479, 0.196	1.391e+05, 0.293	0.48, 0.158	0.164 (0.092 - 0.249)	0.004 (0 - 0.007, 0.74)	-0.148 (-2.714 - 2.579)	0.113 (-0.287 - 0.664)	0.011 (-0.085 - 0.131)	0.003 (-0.057 - 0.075)	0.007 (-0.091 - 0.134)	0.01 (-0.087 - 0.134)	0.007 (-0.086 - 0.116)	0.017 (-0.177 - 0.246)
EFLOUNIIIa-IV	European flounder ICES 3a-4	Platichthys flesus	European flounder	27	a514ea22-ccd7-3301-812e-f6b3cc158ee4	Schaefer	1950-2020	0.555, 0.223	1.866e+04, 0.576	0.045, 0.764	0.505, 0.175	4.039e+04, 0.248	0.398, 0.387	0.165 (0.104 - 0.246)	-0.003 (-0.005 - 0, 0.549)	-0.148 (-2.714 - 2.579)	0.113 (-0.287 - 0.664)	-0.001 (-0.025 - 0.023)	0.002 (-0.026 - 0.032)	0 (-0.045 - 0.047)	0 (-0.029 - 0.031)	0.001 (-0.048 - 0.055)	-0.001 (-0.112 - 0.117)
FMEG8c9a	Fourspotted megrim ICES 8c-9a	Lepidorhombus boscii	Fourspotted megrim	27	f3849a07-7c11-3206-bf5c-06199b703675	Fox	1986-2020	0.344, 0.209	3.811e+04, 0.667	0.477, 0.158	0.263, 0.174	2.014e+04, 0.208	0.481, 0.145	0.193 (0.102 - 0.308)	-0.002 (-0.004 - 0, 0.819)	-0.145 (-0.627 - 0.363)	-0.097 (-0.549 - 0.25)	0.002 (-0.009 - 0.02)	-0.002 (-0.013 - 0.006)	0.001 (-0.005 - 0.009)	-0.001 (-0.011 - 0.006)	-0.002 (-0.015 - 0.008)	-0.002 (-0.017 - 0.015)
GFORKNEATL	Greater forkbeard Northeast Atlantic	Phycis blennoides	Greater forkbeard	27	dc9bb54c-ed72-3f84-b301-2bca7fa64de8	Schaefer	2005-2019	0.504, 0.209	1.463e+04, 0.563	0.477, 0.158	0.551, 0.188	1.927e+04, 0.198	0.469, 0.141	0.295 (0.16 - 0.439)	-0.003 (-0.016 - 0.006, 0.959)	-1.083 (-2.128 - -0.133)	-0.074 (-0.314 - 0.158)	-0.008 (-0.02 - 0.001)	-0.005 (-0.017 - 0.006)	-0.018 (-0.037 - -0.001)	-0.011 (-0.025 - 0)	-0.018 (-0.037 - -0.001)	-0.046 (-0.094 - -0.004)
GGURNIIIa-IV-VIId	Grey gurnard ICES 3a-4-7d	Eutrigla gurnardus	Grey gurnard	27	0bd1763f-9829-37b7-975d-f15bab45396e	Schaefer	1983-2019	0.735, 0.209	2.417e+05, 0.667	0.045, 0.764	0.538, 0.163	2.916e+05, 0.329	0.126, 0.28	0.13 (0.092 - 0.176)	-0.013 (-0.018 - -0.008, 0.007)	-0.213 (-0.885 - 0.452)	-0.18 (-0.384 - -0.006)	0.001 (-0.016 - 0.019)	-0.001 (-0.018 - 0.008)	-0.003 (-0.018 - 0.008)	0.005 (-0.017 - 0.024)	0.002 (-0.018 - 0.019)	-0.003 (-0.034 - 0.021)
GOLDREDNEAR	Golden redfish North-East Arctic	Sebastes norvegicus	Golden redfish	27	383c87b3-d6cc-356e-9ce4-78199a391c3a	Schaefer	1986-2019	0.3, 0.209	1.793e+05, 0.563	0.866, 0.073	0.21, 0.176	2.337e+05, 0.234	0.869, 0.072	0.066 (0.018 - 0.118)	-0.004 (-0.006 - -0.002, 0.283)	0.605 (0.233 - 0.99)	0.893 (0.418 - 1.375)	0.017 (-0.002 - 0.041)	0.01 (-0.026 - 0.068)	0.03 (0.001 - 0.076)	0.02 (-0.021 - 0.062)	0.05 (0.014 - 0.113)	0.065 (0.017 - 0.136)
GOLDREDV-VI-XII-XIV	Golden redfish ICES 5-6-12-14	Sebastes norvegicus	Golden redfish	27	55cf8c1b-03bc-3282-8658-7abf6dac54c2	Schaefer	1971-2020	0.3, 0.209	1.851e+06, 0.667	0.652, 0.135	0.276, 0.129	9.32e+05, 0.128	0.549, 0.107	0.171 (0.12 - 0.219)	0.001 (0.001 - 0.002, 0.215)	0.605 (0.233 - 0.99)	0.893 (0.418 - 1.375)	0.013 (-0.043 - 0.072)	0 (-0.056 - 0.049)	0.036 (-0.006 - 0.127)	0.024 (-0.028 - 0.077)	0.01 (-0.031 - 0.073)	0.049 (0.003 - 0.116)
GSSMELTI-II-IIIa-IV	Greater silver smelt ICES 1-2-3a-4	Argentina silus	Greater silver smelt	27	d6001cc4-4082-345c-baa4-d16b50f8204b	Fox	1988-2020	0.342, 0.259	2.696e+05, 0.716	0.245, 0.25	0.362, 0.247	2.314e+05, 0.5	0.254, 0.242	0.185 (0.072 - 0.374)	-0.006 (-0.013 - 0.003, 0.751)	-1.008 (-1.998 - -0.032)	0.085 (-0.448 - 0.637)	-0.012 (-0.034 - 0.005)	-0.011 (-0.035 - 0.007)	-0.02 (-0.052 - 0.003)	-0.014 (-0.041 - 0.006)	-0.025 (-0.061 - 0.004)	-0.055 (-0.118 - 0)
GSSMELTVIb-VII-VIII-IX-X-XII	Greater silver smelt ICES 6b-7-8-9-10-12	Argentina silus	Greater silver smelt	27	97466a4b-6a52-3ec1-a640-7eea7ec04a45	Pella-Tomlinson	1978-2020	0.342, 0.259	5.902e+04, 0.716	0.866, 0.073	0.36, 0.254	5.125e+04, 0.49	0.868, 0.073	0.044 (0.014 - 0.097)	0.002 (0 - 0.005, 0.896)	-1.008 (-1.998 - -0.032)	0.085 (-0.448 - 0.637)	-0.009 (-0.034 - 0.008)	-0.005 (-0.029 - 0.018)	-0.015 (-0.04 - 0.008)	-0.01 (-0.03 - 0.011)	-0.014 (-0.045 - 0.013)	-0.037 (-0.089 - 0.008)
GSSMELTVa-XIV	Greater silver smelt ICES 5a-14	Argentina silus	Greater silver smelt	27	b0a2a427-adab-37eb-8993-1d76b1e6171b	Schaefer	2000-2020	0.342, 0.259	1.642e+05, 0.716	0.245, 0.25	0.379, 0.178	1.114e+05, 0.248	0.212, 0.18	0.222 (0.142 - 0.311)	-0.007 (-0.011 - -0.002, 0.361)	-1.008 (-1.998 - -0.032)	0.085 (-0.448 - 0.637)	-0.006 (-0.026 - 0.016)	-0.001 (-0.026 - 0.024)	-0.015 (-0.05 - 0.02)	-0.009 (-0.035 - 0.016)	-0.011 (-0.037 - 0.013)	-0.043 (-0.096 - 0.003)
GSSMELTVb-VIa	Greater silver smelt ICES 5b-6a	Argentina silus	Greater silver smelt	27	3e14d912-384d-3ee7-99f1-644b7b0673c1	Schaefer	1988-2020	0.342, 0.259	1.17e+05, 0.612	0.652, 0.135	0.392, 0.225	1.94e+05, 0.222	0.649, 0.136	0.127 (0.07 - 0.197)	0.002 (-0.001 - 0.005, 0.855)	-1.008 (-1.998 - -0.032)	0.085 (-0.448 - 0.637)	-0.009 (-0.067 - 0.037)	0.002 (-0.042 - 0.055)	-0.017 (-0.056 - 0.021)	-0.008 (-0.068 - 0.042)	-0.003 (-0.041 - 0.041)	-0.031 (-0.087 - 0.019)
HADFAPL	Haddock Faroe Plateau	Melanogrammus aeglefinus	Haddock	27	c69f3c97-caf7-39d2-a5e9-02c2cd5b6c77	Schaefer	1957-2019	0.496, 0.209	2.502e+05, 0.667	0.866, 0.073	0.426, 0.165	1.494e+05, 0.176	0.828, 0.072	0.258 (0.156 - 0.379)	0 (-0.001 - 0.001, 0.976)	-0.204 (-0.733 - 0.238)	-0.01 (-0.189 - 0.176)	-0.001 (-0.006 - 0.003)	-0.001 (-0.006 - 0.003)	-0.003 (-0.011 - 0.004)	-0.002 (-0.008 - 0.003)	-0.003 (-0.011 - 0.005)	-0.007 (-0.027 - 0.011)
HADICE	Haddock Iceland Grounds	Melanogrammus aeglefinus	Haddock	27	3675f993-5f0a-398c-9928-10109e20bd4f	Pella-Tomlinson	1979-2020	0.496, 0.209	1.028e+06, 0.667	0.866, 0.073	0.383, 0.152	6.164e+05, 0.264	0.834, 0.07	0.18 (0.092 - 0.294)	-0.001 (-0.003 - 0, 0.97)	-0.204 (-0.733 - 0.238)	-0.01 (-0.189 - 0.176)	-0.001 (-0.006 - 0.002)	-0.001 (-0.006 - 0.004)	-0.003 (-0.01 - 0.004)	-0.001 (-0.007 - 0.003)	-0.002 (-0.01 - 0.005)	-0.006 (-0.025 - 0.01)
HADIS	Haddock Irish Sea	Melanogrammus aeglefinus	Haddock	27	e2f501e1-6277-329d-8e89-adb8121cfb24	Schaefer	1993-2020	0.496, 0.209	4.985e+04, 0.667	0.245, 0.25	0.438, 0.162	4.103e+04, 0.259	0.18, 0.197	0.297 (0.203 - 0.404)	-0.01 (-0.018 - -0.003, 0.432)	-0.204 (-0.733 - 0.238)	-0.01 (-0.189 - 0.176)	-0.001 (-0.006 - 0.005)	-0.002 (-0.006 - 0.003)	-0.002 (-0.01 - 0.004)	-0.001 (-0.006 - 0.003)	-0.003 (-0.012 - 0.005)	-0.007 (-0.026 - 0.011)
HADNEAR	Haddock North-East Arctic	Melanogrammus aeglefinus	Haddock	27	1cf2e4a5-8d4f-3223-9a3e-68f6bc656a84	Schaefer	1950-2020	0.496, 0.209	2.898e+06, 0.667	0.866, 0.073	0.376, 0.176	1.863e+06, 0.229	0.812, 0.071	0.225 (0.138 - 0.339)	0 (-0.001 - 0.001, 0.987)	-0.204 (-0.733 - 0.238)	-0.01 (-0.189 - 0.176)	-0.004 (-0.024 - 0.011)	-0.003 (-0.024 - 0.014)	-0.007 (-0.027 - 0.006)	-0.007 (-0.03 - 0.005)	-0.011 (-0.038 - 0.01)	-0.016 (-0.061 - 0.018)
HADNS-IIIa-VIa	Haddock ICES 3a-4-6a	Melanogrammus aeglefinus	Haddock	27	bd1782b0-660c-30cb-bbb5-24d6d6c6d8bf	Fox	1972-2020	0.496, 0.209	4.283e+06, 0.667	0.866, 0.073	0.386, 0.244	3.786e+06, 0.434	0.903, 0.072	0.078 (0.025 - 0.167)	-0.001 (-0.003 - 0.001, 0.938)	-0.204 (-0.733 - 0.238)	-0.01 (-0.189 - 0.176)	-0.002 (-0.021 - 0.01)	0.001 (-0.015 - 0.021)	-0.005 (-0.017 - 0.006)	-0.002 (-0.025 - 0.017)	0.001 (-0.015 - 0.019)	-0.007 (-0.032 - 0.014)
HADROCK	Haddock Rockall Bank	Melanogrammus aeglefinus	Haddock	27	35f35021-c41f-3d9a-891e-27f460170a90	Schaefer	1991-2020	0.496, 0.209	1.678e+05, 0.667	0.866, 0.073	0.419, 0.163	9.169e+04, 0.194	0.845, 0.071	0.257 (0.145 - 0.374)	0.003 (-0.002 - 0.007, 0.951)	-0.204 (-0.733 - 0.238)	-0.01 (-0.189 - 0.176)	-0.004 (-0.042 - 0.023)	0.005 (-0.026 - 0.049)	-0.007 (-0.041 - 0.016)	-0.007 (-0.052 - 0.028)	0.004 (-0.027 - 0.045)	-0.008 (-0.045 - 0.022)
HADVIIb-k	Haddock ICES 7b-k	Melanogrammus aeglefinus	Haddock	27	a0bddbe4-1ccb-365e-98da-7c4f7a20f49b	Pella-Tomlinson	1993-2020	0.496, 0.209	2.86e+05, 0.667	0.477, 0.158	0.405, 0.158	2.143e+05, 0.354	0.354, 0.138	0.188 (0.105 - 0.299)	-0.006 (-0.01 - -0.002, 0.668)	-0.204 (-0.733 - 0.238)	-0.01 (-0.189 - 0.176)	-0.002 (-0.016 - 0.011)	0.001 (-0.014 - 0.024)	-0.004 (-0.026 - 0.009)	-0.004 (-0.029 - 0.013)	0 (-0.016 - 0.025)	-0.006 (-0.024 - 0.011)
HAKENRTN	Hake ICES 3a-4-6-7-8abd	Merluccius merluccius	Hake	27	5a31ed20-f7a7-3fb2-bb43-8151cef3147c	Schaefer	1978-2020	0.531, 0.209	1.041e+06, 0.667	0.652, 0.135	0.428, 0.17	1.018e+06, 0.196	0.52, 0.121	0.293 (0.198 - 0.404)	0.002 (0 - 0.004, 0.832)	-0.142 (-2.934 - 3.078)	0.367 (-0.439 - 1.117)	-0.002 (-0.03 - 0.031)	0.001 (-0.02 - 0.036)	0.006 (-0.045 - 0.064)	0.001 (-0.036 - 0.053)	0 (-0.042 - 0.055)	0.005 (-0.106 - 0.133)
HAKESOTH	Hake ICES 8c-9a	Merluccius merluccius	Hake	27	1bbbe48c-3410-3e19-bcae-fe8b144e852c	Schaefer	1989-2020	0.531, 0.209	1.813e+05, 0.667	0.652, 0.135	0.457, 0.174	1.278e+05, 0.202	0.666, 0.131	0.238 (0.136 - 0.358)	0.003 (0.001 - 0.005, 0.68)	-0.142 (-2.934 - 3.078)	0.367 (-0.439 - 1.117)	-0.007 (-0.04 - 0.016)	0.003 (-0.025 - 0.032)	-0.005 (-0.04 - 0.029)	-0.001 (-0.024 - 0.027)	0.001 (-0.047 - 0.055)	-0.006 (-0.106 - 0.101)
HERR2224IIIa	Herring ICES 22-24-3a	Clupea harengus	Herring	27	6119509e-dc3c-33d9-b3d5-26c61171a500	Schaefer	1991-2020	0.454, 0.209	8.418e+05, 0.563	0.866, 0.073	0.324, 0.165	1.065e+06, 0.148	0.855, 0.073	0.21 (0.138 - 0.3)	0.001 (-0.002 - 0.003, 0.961)	0.613 (0.217 - 0.988)	0.131 (0.013 - 0.246)	0.005 (0 - 0.014)	0.007 (0.001 - 0.014)	0.011 (0.004 - 0.021)	0.007 (0.001 - 0.014)	0.013 (0.004 - 0.023)	0.029 (0.011 - 0.048)
HERR2529-32	Herring Subdivisions 25-29 and 32	Clupea harengus	Herring	27	7f31f6f8-be84-39df-bfab-26104a409512	Schaefer	1974-2020	0.454, 0.209	3.716e+06, 0.667	0.866, 0.073	0.339, 0.137	2.534e+06, 0.122	0.84, 0.068	0.216 (0.152 - 0.283)	0.003 (0.002 - 0.004, 0.033)	0.613 (0.217 - 0.988)	0.131 (0.013 - 0.246)	0.031 (-0.014 - 0.077)	0.015 (-0.021 - 0.068)	0.038 (0.001 - 0.097)	0.031 (-0.001 - 0.084)	0.031 (0.004 - 0.093)	0.076 (0.017 - 0.154)
HERR30-31	Herring Subdivisions 30-31	Clupea harengus	Herring	27	48a65cd4-5642-3fab-8d47-469263c93d40	Schaefer	1963-2020	0.454, 0.209	1.3e+06, 0.667	0.866, 0.073	0.304, 0.164	1.021e+06, 0.218	0.883, 0.069	0.075 (0.041 - 0.12)	0.002 (0.001 - 0.003, 0.221)	0.613 (0.217 - 0.988)	0.131 (0.013 - 0.246)	0.034 (0.002 - 0.086)	0.024 (-0.008 - 0.103)	0.054 (0.008 - 0.123)	0.035 (0.006 - 0.081)	0.054 (0.005 - 0.138)	0.116 (0.022 - 0.222)
HERRIsum	Herring Iceland (Summer spawners)	Clupea harengus	Herring	27	41fa92c6-a1fd-315e-b0af-87a625c17fbd	Schaefer	1987-2020	0.454, 0.209	6.575e+05, 0.563	0.652, 0.135	0.386, 0.174	1.149e+06, 0.231	0.643, 0.118	0.136 (0.07 - 0.222)	-0.005 (-0.007 - -0.002, 0.337)	0.613 (0.217 - 0.988)	0.131 (0.013 - 0.246)	0.003 (0 - 0.008)	0.004 (0 - 0.009)	0.008 (0.002 - 0.014)	0.005 (0.001 - 0.011)	0.009 (0.003 - 0.016)	0.022 (0.009 - 0.036)
HERRNIRS	Herring Irish Sea	Clupea harengus	Herring	27	2385345a-803c-3006-9f76-b4484ff8def5	Schaefer	1980-2020	0.454, 0.209	8.472e+04, 0.667	0.477, 0.158	0.416, 0.167	6.095e+04, 0.195	0.472, 0.125	0.222 (0.137 - 0.312)	-0.002 (-0.004 - 0, 0.833)	0.613 (0.217 - 0.988)	0.131 (0.013 - 0.246)	0.002 (-0.002 - 0.007)	0.005 (0.001 - 0.009)	0.008 (0.002 - 0.013)	0.004 (0.001 - 0.008)	0.01 (0.003 - 0.017)	0.022 (0.009 - 0.036)
HERRNORSS	Herring ICES 1-2-4a-5-14a (Norwegian Spring Spawners)	Clupea harengus	Herring	27	151d2126-c13f-3599-8259-b46388bff388	Schaefer	1988-2020	0.454, 0.209	1.697e+07, 0.667	0.477, 0.158	0.35, 0.16	2.063e+07, 0.367	0.41, 0.121	0.078 (0.043 - 0.126)	-0.004 (-0.006 - -0.003, 0.193)	0.613 (0.217 - 0.988)	0.131 (0.013 - 0.246)	0.005 (-0.001 - 0.011)	0.005 (0 - 0.01)	0.011 (0.003 - 0.02)	0.006 (-0.001 - 0.014)	0.012 (0.003 - 0.022)	0.03 (0.011 - 0.049)
HERRNS-IIIa-VIId	Herring ICES 3a-4-7d	Clupea harengus	Herring	27	94ca66df-f55b-338a-92ea-9592422dd4e4	Schaefer	1947-2020	0.454, 0.209	1.061e+07, 0.667	0.866, 0.073	0.441, 0.131	6.058e+06, 0.134	0.909, 0.069	0.234 (0.183 - 0.29)	0 (0 - 0.001, 0.987)	0.613 (0.217 - 0.988)	0.131 (0.013 - 0.246)	0.004 (-0.005 - 0.016)	0.004 (-0.005 - 0.016)	0.01 (0.003 - 0.022)	0.002 (-0.016 - 0.017)	0.006 (-0.006 - 0.021)	0.021 (0.005 - 0.04)
HERRRIGA	Herring Gulf of Riga East of Gotland	Clupea harengus	Herring	27	689d49fd-2e43-39f2-bd7b-38565fed5304	Schaefer	1977-2020	0.454, 0.209	4.319e+05, 0.667	0.477, 0.158	0.361, 0.163	3.842e+05, 0.237	0.37, 0.134	0.161 (0.091 - 0.245)	-0.001 (-0.002 - 0, 0.947)	0.613 (0.217 - 0.988)	0.131 (0.013 - 0.246)	0.031 (-0.017 - 0.084)	0.022 (0 - 0.074)	0.041 (0.006 - 0.095)	0.032 (0.004 - 0.085)	0.033 (0.006 - 0.093)	0.092 (0.019 - 0.18)
HERRSIRS	Herring ICES 7a-g-h-j-k	Clupea harengus	Herring	27	4c929791-862c-31bb-a26e-b00b9f677d11	Pella-Tomlinson	1958-2020	0.454, 0.209	1.585e+05, 0.563	0.866, 0.073	0.331, 0.133	1.671e+05, 0.13	0.862, 0.071	0.362 (0.279 - 0.446)	0.003 (0.002 - 0.005, 0.207)	0.613 (0.217 - 0.988)	0.131 (0.013 - 0.246)	0.002 (-0.002 - 0.006)	0.004 (0.001 - 0.008)	0.008 (0.003 - 0.014)	0.004 (0 - 0.007)	0.009 (0.003 - 0.016)	0.022 (0.008 - 0.036)
HERRVIaVIIbc	Herring ICES 6a7bc	Clupea harengus	Herring	27	c430ef8e-ab93-3a0c-9574-e3e7ba4bc032	Schaefer	1957-2019	0.454, 0.209	1.016e+06, 0.563	0.477, 0.158	0.264, 0.15	1.127e+06, 0.167	0.431, 0.144	0.146 (0.087 - 0.209)	-0.002 (-0.003 - 0, 0.552)	0.613 (0.217 - 0.988)	0.131 (0.013 - 0.246)	0.003 (0 - 0.009)	0.004 (-0.001 - 0.01)	0.009 (0.003 - 0.015)	0.005 (0 - 0.012)	0.009 (0.003 - 0.017)	0.023 (0.009 - 0.038)
HMACKIIIa-IVbc-VIId	Horse mackerel ICES 3a-4bc-7d	Trachurus trachurus	Horse mackerel	27	db4c6b9e-5517-3f7e-ba44-68dfdc546c9a	Schaefer	1982-2020	0.464, 0.22	1.739e+05, 0.573	0.652, 0.135	0.448, 0.19	2.667e+05, 0.188	0.663, 0.131	0.186 (0.114 - 0.265)	0.006 (0.002 - 0.011, 0.384)	0.539 (-0.996 - 2.33)	0.201 (-0.163 - 0.553)	0.003 (-0.019 - 0.028)	0.004 (-0.01 - 0.029)	0.009 (-0.017 - 0.048)	-0.001 (-0.031 - 0.031)	0.005 (-0.021 - 0.039)	0.017 (-0.037 - 0.087)
HMACKIIa-IVa-Vb-VIa-VII-VIII	Horse mackerel ICES 2a-4a-5b-6a-7-8	Trachurus trachurus	Horse mackerel	27	d159cbe0-8160-3dd4-a922-fa47cc7f0551	Schaefer	1982-2019	0.464, 0.22	2.12e+06, 0.573	0.866, 0.073	0.307, 0.176	2.834e+06, 0.146	0.793, 0.071	0.157 (0.101 - 0.226)	0.003 (0.001 - 0.005, 0.569)	0.539 (-0.996 - 2.33)	0.201 (-0.163 - 0.553)	0.002 (-0.015 - 0.028)	0 (-0.027 - 0.026)	0.01 (-0.017 - 0.046)	0.004 (-0.022 - 0.045)	0.002 (-0.018 - 0.031)	0.017 (-0.033 - 0.081)
HMACKIXa	Horse mackerel Portugese Waters -East	Trachurus trachurus	Horse mackerel	27	a329692a-35f6-3799-9b54-d83f3a1ded7c	Schaefer	1992-2020	0.464, 0.22	3.828e+05, 0.677	0.866, 0.073	0.383, 0.181	4.799e+05, 0.328	0.799, 0.071	0.141 (0.076 - 0.222)	0.002 (-0.001 - 0.004, 0.959)	0.539 (-0.996 - 2.33)	0.201 (-0.163 - 0.553)	0.002 (-0.007 - 0.02)	0.002 (-0.008 - 0.017)	0.003 (-0.009 - 0.017)	0.004 (-0.008 - 0.023)	0.008 (-0.016 - 0.04)	0.016 (-0.03 - 0.073)
LINGI-II	Ling North-East Arctic	Molva molva	Ling	27	510c41a9-2e92-37eb-966c-50bf7591a1d1	Schaefer	1988-2020	0.51, 0.209	1.048e+05, 0.667	0.245, 0.25	0.45, 0.178	1.061e+05, 0.24	0.212, 0.172	0.288 (0.178 - 0.421)	-0.006 (-0.011 - -0.001, 0.25)	-0.356 (-1.133 - 0.379)	-0.152 (-0.725 - 0.478)	-0.007 (-0.034 - 0.011)	-0.005 (-0.04 - 0.021)	-0.012 (-0.045 - 0.01)	-0.011 (-0.042 - 0.01)	-0.02 (-0.068 - 0.015)	-0.029 (-0.095 - 0.026)
LINGNEATL	Ling Northeast Atlantic	Molva molva	Ling	27	c42b5964-03fa-3e00-8a29-5872f0ff7e8c	Schaefer	1988-2020	0.51, 0.209	3.334e+05, 0.667	0.045, 0.764	0.398, 0.178	3.398e+05, 0.296	0.41, 0.349	0.225 (0.157 - 0.305)	-0.005 (-0.01 - 0, 0.613)	-0.356 (-1.133 - 0.379)	-0.152 (-0.725 - 0.478)	-0.002 (-0.014 - 0.012)	0 (-0.012 - 0.015)	-0.008 (-0.033 - 0.011)	-0.006 (-0.022 - 0.008)	-0.004 (-0.022 - 0.011)	-0.015 (-0.052 - 0.019)
LINGVa	Ling Iceland Grounds	Molva molva	Ling	27	21eefc3b-0108-3ea6-80c2-c37dac5f0df6	Schaefer	1982-2020	0.51, 0.209	1.245e+05, 0.667	0.477, 0.158	0.341, 0.167	1.06e+05, 0.219	0.365, 0.142	0.195 (0.113 - 0.297)	0 (-0.001 - 0.002, 0.971)	-0.356 (-1.133 - 0.379)	-0.152 (-0.725 - 0.478)	-0.001 (-0.009 - 0.008)	-0.001 (-0.011 - 0.01)	-0.005 (-0.018 - 0.008)	-0.003 (-0.015 - 0.008)	-0.003 (-0.017 - 0.01)	-0.01 (-0.038 - 0.018)
LINGVb	Ling Faroe Grounds	Molva molva	Ling	27	28de89ca-02ac-325e-aaa5-9af2f47ef31b	Schaefer	1988-2020	0.51, 0.209	7.221e+04, 0.667	0.652, 0.135	0.467, 0.188	5.564e+04, 0.248	0.642, 0.138	0.194 (0.108 - 0.313)	0.004 (0 - 0.008, 0.852)	-0.356 (-1.133 - 0.379)	-0.152 (-0.725 - 0.478)	-0.008 (-0.078 - 0.047)	0.006 (-0.044 - 0.064)	-0.012 (-0.059 - 0.024)	-0.008 (-0.079 - 0.053)	0.004 (-0.036 - 0.053)	-0.012 (-0.072 - 0.042)
LSDOGVIIIabd	Lesser spotted dogfish ICES 8abd	Scyliorhinus canicula	Lesser spotted dogfish	27	fa3e8850-7a55-3568-aea7-77c4fd42a747	Schaefer	1997-2018	0.35, 0.209	9.852e+03, 0.563	0.045, 0.764	0.45, 0.191	2.496e+04, 0.294	0.143, 0.255	0.251 (0.174 - 0.333)	-0.026 (-0.034 - -0.018, 0.138)	-1.663 (-3.292 - -0.054)	-0.768 (-1.723 - -0.062)	0.016 (-0.037 - 0.095)	0.007 (-0.016 - 0.036)	-0.017 (-0.079 - 0.021)	0.003 (-0.063 - 0.085)	-0.004 (-0.07 - 0.05)	-0.009 (-0.086 - 0.078)
LSDOGVIIIc-IXa	Lesser spotted dogfish ICES 8c-9a	Scyliorhinus canicula	Lesser spotted dogfish	27	cf721d23-0168-3ef5-828d-c06be133fe48	Fox	1996-2018	0.35, 0.209	1.7e+04, 0.667	0.245, 0.25	0.328, 0.188	1.52e+04, 0.348	0.259, 0.205	0.283 (0.16 - 0.465)	-0.014 (-0.025 - -0.005, 0.555)	-1.663 (-3.292 - -0.054)	-0.768 (-1.723 - -0.062)	0.008 (-0.024 - 0.057)	-0.017 (-0.044 - 0.008)	-0.009 (-0.034 - 0.016)	-0.01 (-0.04 - 0.013)	-0.028 (-0.063 - 0.007)	-0.047 (-0.11 - 0.011)
LSOLEIIIa-IV-VIId	Lemon sole ICES 3a-4-7d	Microstomus kitt	Lemon sole	27	d178bac6-c8a0-3779-a91e-e5f1d9ead89c	Pella-Tomlinson	1968-2020	0.714, 0.239	5.972e+04, 0.696	0.477, 0.158	0.666, 0.202	4.319e+04, 0.301	0.483, 0.16	0.258 (0.105 - 0.455)	-0.004 (-0.007 - -0.002, 0.24)	-0.055 (-0.667 - 0.597)	0.193 (-0.153 - 0.515)	-0.003 (-0.033 - 0.015)	0.001 (-0.014 - 0.019)	-0.001 (-0.013 - 0.014)	-0.008 (-0.038 - 0.015)	-0.004 (-0.031 - 0.015)	-0.006 (-0.035 - 0.024)
MACKNEICES	Mackerel ICES Northeast Atlantic	Scomber scombrus	Mackerel	27	5998c678-36bd-30e6-818f-af0df7fe7db5	Schaefer	1980-2020	0.466, 0.229	1.261e+07, 0.686	0.652, 0.135	0.354, 0.179	9.822e+06, 0.204	0.648, 0.12	0.168 (0.099 - 0.251)	0.003 (0.002 - 0.004, 0.194)	0.337 (-0.554 - 1.257)	0.071 (-0.334 - 0.457)	0.003 (-0.013 - 0.021)	0.004 (-0.009 - 0.016)	0.007 (-0.018 - 0.033)	0.003 (-0.015 - 0.024)	0.008 (-0.017 - 0.033)	0.02 (-0.033 - 0.072)
MEG8c9a	Megrim ICES 8c-9a	Lepidorhombus whiffiagonis	Megrim	27	03967d11-f2bd-3d8e-a9ef-af211100da93	Schaefer	1986-2020	0.507, 0.209	8.113e+03, 0.667	0.866, 0.073	0.369, 0.16	4.224e+03, 0.193	0.846, 0.073	0.212 (0.124 - 0.316)	0.004 (0.001 - 0.006, 0.549)	-0.075 (-1.325 - 1.114)	0.55 (0.079 - 1.042)	-0.012 (-0.049 - 0.014)	0.004 (-0.019 - 0.021)	-0.009 (-0.033 - 0.01)	-0.002 (-0.02 - 0.017)	0.001 (-0.027 - 0.024)	-0.011 (-0.061 - 0.036)
MEGVII-VIIIabd	Megrim ICES 7-8abd	Lepidorhombus whiffiagonis	Megrim	27	2f5ef970-7b90-3954-b089-8642bd144808	Schaefer	1984-2020	0.507, 0.209	1.744e+05, 0.667	0.652, 0.135	0.569, 0.182	1.157e+05, 0.19	0.586, 0.117	0.318 (0.2 - 0.454)	0.001 (-0.001 - 0.003, 0.938)	-0.075 (-1.325 - 1.114)	0.55 (0.079 - 1.042)	-0.018 (-0.087 - 0.039)	-0.02 (-0.081 - 0.027)	0.01 (-0.038 - 0.099)	-0.01 (-0.085 - 0.051)	-0.031 (-0.106 - 0.026)	-0.027 (-0.097 - 0.026)
NEPHFU10	Norway lobster Noup (FU 10)	Nephrops norvegicus	Norway lobster	27	1f52bc9b-2351-39e4-a28c-899667c8fbfa	Pella-Tomlinson	1994-2019	0.52, 0.209	1.44e+03, 0.563	0.652, 0.135	0.537, 0.217	2.002e+03, 0.286	0.704, 0.133	0.198 (0.074 - 0.41)	-0.013 (-0.027 - -0.002, 0.412)	0.643 (-0.266 - 1.606)	-0.015 (-0.148 - 0.126)	0.006 (-0.02 - 0.028)	0.003 (-0.019 - 0.023)	0.011 (-0.01 - 0.031)	0.007 (-0.023 - 0.037)	0.01 (-0.009 - 0.031)	0.025 (-0.013 - 0.06)
NEPHFU11	Norway lobster North Minch (FU 11)	Nephrops norvegicus	Norway lobster	27	cefe740c-1e2b-36b7-9a67-be69c6eeaae9	Schaefer	1981-2019	0.52, 0.209	4.133e+04, 0.667	0.245, 0.25	0.523, 0.189	4.337e+04, 0.3	0.252, 0.216	0.223 (0.121 - 0.355)	-0.008 (-0.013 - -0.003, 0.123)	0.643 (-0.266 - 1.606)	-0.015 (-0.148 - 0.126)	NA	NA	NA	NA	NA	NA
NEPHFU12	Norway lobster South Minch (FU 12)	Nephrops norvegicus	Norway lobster	27	c11a11b7-c25b-35e3-9a9a-0591dbfba86f	Schaefer	1979-2019	0.52, 0.209	5.455e+04, 0.667	0.477, 0.158	0.559, 0.199	5.39e+04, 0.36	0.48, 0.158	0.158 (0.071 - 0.284)	-0.001 (-0.004 - 0.002, 0.933)	0.643 (-0.266 - 1.606)	-0.015 (-0.148 - 0.126)	0.006 (-0.012 - 0.021)	0.003 (-0.018 - 0.023)	0.01 (-0.007 - 0.028)	0.007 (-0.018 - 0.033)	0.01 (-0.006 - 0.029)	0.024 (-0.009 - 0.056)
NEPHFU13	Norway lobster Firth of Clyde and Sound of Jura (FU 13)	Nephrops norvegicus	Norway lobster	27	022cd7ee-1ca8-3e6c-ae97-6e5dd1fcc14e	Schaefer	1981-2019	0.52, 0.209	7.181e+04, 0.667	0.477, 0.158	0.464, 0.2	8.763e+04, 0.378	0.471, 0.164	0.136 (0.069 - 0.249)	0 (-0.003 - 0.003, 0.982)	0.643 (-0.266 - 1.606)	-0.015 (-0.148 - 0.126)	0.007 (-0.007 - 0.024)	0.003 (-0.011 - 0.019)	0.011 (-0.01 - 0.032)	0.009 (-0.007 - 0.03)	0.011 (-0.004 - 0.028)	0.024 (-0.007 - 0.057)
NEPHFU14	Norway lobster Irish Sea East (FU 14)	Nephrops norvegicus	Norway lobster	27	6f98eeee-b529-3680-a0e8-dd5e5b7f674e	Fox	2000-2019	0.52, 0.209	7.408e+00, 0.667	0.477, 0.158	0.57, 0.21	6.18e+00, 0.37	0.481, 0.158	0.185 (0.086 - 0.339)	-0.013 (-0.025 - -0.003, 0.504)	0.643 (-0.266 - 1.606)	-0.015 (-0.148 - 0.126)	0.008 (-0.007 - 0.031)	0.005 (-0.005 - 0.017)	0.01 (-0.013 - 0.031)	0.01 (-0.003 - 0.032)	0.011 (-0.002 - 0.026)	0.023 (-0.006 - 0.054)
NEPHFU15	Norway lobster Irish Sea West (FU 15)	Nephrops norvegicus	Norway lobster	27	228fda25-563f-3d95-b13d-bd34c2edcf4b	Schaefer	1960-2019	0.52, 0.209	9.434e+04, 0.667	0.866, 0.073	0.562, 0.207	1.172e+05, 0.386	0.869, 0.072	0.088 (0.033 - 0.167)	0.002 (0 - 0.004, 0.543)	0.643 (-0.266 - 1.606)	-0.015 (-0.148 - 0.126)	0.008 (-0.008 - 0.024)	0.004 (-0.008 - 0.017)	0.009 (-0.017 - 0.036)	0.009 (-0.005 - 0.028)	0.01 (-0.004 - 0.026)	0.024 (-0.009 - 0.059)
NEPHFU16	Norway lobster Porcupine Bank (FU 16)	Nephrops norvegicus	Norway lobster	27	75d71714-f586-3292-bab8-096d8975d3ab	Schaefer	1979-2019	0.52, 0.209	3.562e+04, 0.667	0.245, 0.25	0.556, 0.207	4.421e+04, 0.362	0.271, 0.238	0.143 (0.074 - 0.265)	-0.008 (-0.014 - -0.004, 0.05)	0.643 (-0.266 - 1.606)	-0.015 (-0.148 - 0.126)	0.003 (-0.011 - 0.019)	0.003 (-0.019 - 0.024)	0.008 (-0.021 - 0.03)	0.003 (-0.029 - 0.034)	0.01 (-0.008 - 0.031)	0.023 (-0.01 - 0.058)
NEPHFU17	Norway lobster Aran Grounds (FU 17)	Nephrops norvegicus	Norway lobster	27	86a7bffe-ce93-393b-a10b-664cd8114266	Fox	1974-2019	0.52, 0.209	4.418e+03, 0.563	0.477, 0.158	0.445, 0.174	6.538e+03, 0.198	0.485, 0.159	0.192 (0.121 - 0.277)	0.004 (-0.001 - 0.009, 0.889)	0.643 (-0.266 - 1.606)	-0.015 (-0.148 - 0.126)	0.005 (-0.015 - 0.021)	0.003 (-0.019 - 0.022)	0.01 (-0.011 - 0.031)	0.007 (-0.018 - 0.037)	0.01 (-0.009 - 0.03)	0.024 (-0.005 - 0.054)
NEPHFU19	Norway lobster South East and West of IRL (FU 19)	Nephrops norvegicus	Norway lobster	27	c4f69e43-5f31-3025-944a-c00dca3c61d3	Pella-Tomlinson	1989-2019	0.52, 0.209	1.145e+04, 0.667	0.245, 0.25	0.541, 0.213	1.261e+04, 0.466	0.258, 0.248	0.194 (0.084 - 0.473)	-0.012 (-0.023 - 0.012, 0.094)	0.643 (-0.266 - 1.606)	-0.015 (-0.148 - 0.126)	0.005 (-0.008 - 0.02)	0.004 (-0.009 - 0.014)	0.01 (-0.012 - 0.03)	0.007 (-0.01 - 0.026)	0.01 (-0.002 - 0.025)	0.026 (-0.004 - 0.059)
NEPHFU2021	Norway lobster Labadie, Jones and Cockburn (FU 20-21)	Nephrops norvegicus	Norway lobster	27	f36f3fce-7f73-3bd2-a9fe-5b75a196d7ce	Schaefer	1995-2019	0.52, 0.209	2.698e+04, 0.667	0.045, 0.764	0.579, 0.207	5.493e+04, 0.481	0.19, 0.556	0.209 (0.095 - 0.369)	-0.02 (-0.036 - -0.003, 0.113)	0.643 (-0.266 - 1.606)	-0.015 (-0.148 - 0.126)	0.006 (-0.004 - 0.021)	0.004 (-0.006 - 0.014)	0.009 (-0.009 - 0.029)	0.008 (-0.005 - 0.025)	0.01 (-0.002 - 0.023)	0.025 (-0.005 - 0.058)
NEPHFU22	Norway lobster Smalls (FU 22)	Nephrops norvegicus	Norway lobster	27	a991e09c-d31b-3968-9f51-97b3ec9499c3	Fox	1999-2019	0.52, 0.209	2.915e+04, 0.667	0.652, 0.135	0.554, 0.201	2.633e+04, 0.45	0.657, 0.138	0.179 (0.062 - 0.359)	-0.001 (-0.009 - 0.011, 0.933)	0.643 (-0.266 - 1.606)	-0.015 (-0.148 - 0.126)	0.006 (-0.005 - 0.02)	0.004 (-0.005 - 0.013)	0.009 (-0.01 - 0.03)	0.008 (-0.005 - 0.024)	0.011 (-0.001 - 0.025)	0.026 (-0.007 - 0.062)
NEPHFU25	Norway lobster North Galicia (FU 25)	Nephrops norvegicus	Norway lobster	27	88818c3f-7120-322b-9637-7c7d2e9fc1e5	Schaefer	1975-2020	0.52, 0.209	2.768e+03, 0.563	0.477, 0.158	0.288, 0.153	4.947e+03, 0.213	0.501, 0.148	0.177 (0.092 - 0.273)	-0.003 (-0.007 - 0, 0.797)	0.643 (-0.266 - 1.606)	-0.015 (-0.148 - 0.126)	0.006 (-0.005 - 0.02)	0.002 (-0.005 - 0.012)	0.007 (-0.007 - 0.022)	0.006 (-0.007 - 0.023)	0.008 (-0.003 - 0.02)	0.022 (-0.004 - 0.05)
NEPHFU2627	Norway lobster West Galicia and North Portugal (FU 26-27)	Nephrops norvegicus	Norway lobster	27	1a3b142f-dc21-3830-a1ad-c7d6ef437d6b	Schaefer	1975-2020	0.52, 0.209	3.021e+03, 0.563	0.477, 0.158	0.281, 0.172	5.457e+03, 0.211	0.528, 0.15	0.155 (0.046 - 0.251)	-0.003 (-0.007 - 0.002, 0.862)	0.643 (-0.266 - 1.606)	-0.015 (-0.148 - 0.126)	0.005 (-0.005 - 0.019)	0.002 (-0.005 - 0.012)	0.007 (-0.006 - 0.022)	0.006 (-0.006 - 0.022)	0.008 (-0.004 - 0.02)	0.021 (-0.005 - 0.05)
NEPHFU2829	Norway lobster South-West and South Portugal (FU 28-29)	Nephrops norvegicus	Norway lobster	27	2d4bf3d8-ecba-3781-b6d6-c2f67c4bbe70	Schaefer	1984-2018	0.52, 0.209	4.679e+03, 0.667	0.045, 0.764	0.509, 0.17	1.188e+04, 0.485	0.117, 0.526	0.247 (0.177 - 0.338)	-0.017 (-0.025 - -0.009, 0.002)	0.643 (-0.266 - 1.606)	-0.015 (-0.148 - 0.126)	0.004 (-0.001 - 0.016)	0.005 (-0.001 - 0.015)	0.006 (-0.002 - 0.017)	0.006 (-0.002 - 0.018)	0.012 (-0.004 - 0.029)	0.022 (-0.007 - 0.054)
NEPHFU3-4	Norway lobster Skagerak Kattegat (FU 3-4)	Nephrops norvegicus	Norway lobster	27	50e09f16-019d-3a80-95de-b51e0b99b4e6	Schaefer	1960-2020	0.52, 0.209	6.55e+04, 0.667	0.652, 0.135	0.526, 0.209	3.902e+06, 0.134	0.659, 0.135	0.014 (0.006 - 0.027)	-0.001 (-0.001 - 0, 0.903)	0.643 (-0.266 - 1.606)	-0.015 (-0.148 - 0.126)	0.008 (-0.005 - 0.026)	0.003 (-0.01 - 0.02)	0.011 (-0.009 - 0.035)	0.007 (-0.005 - 0.021)	0.012 (-0.004 - 0.03)	0.025 (-0.013 - 0.066)
NEPHFU30	Norway lobster Gulf of Cadiz (FU 30)	Nephrops norvegicus	Norway lobster	27	dd9f4b0e-244e-3e06-8859-4d3ad5f629fb	Fox	1994-2018	0.52, 0.209	2.356e+03, 0.667	0.652, 0.135	0.535, 0.208	5.944e+04, 0.465	0.659, 0.137	0.03 (0.011 - 0.057)	-0.004 (-0.008 - 0.001, 0.869)	0.643 (-0.266 - 1.606)	-0.015 (-0.148 - 0.126)	0.004 (-0.004 - 0.013)	0.002 (-0.004 - 0.01)	0.005 (-0.005 - 0.018)	0.006 (-0.002 - 0.018)	0.007 (-0.004 - 0.02)	0.018 (-0.011 - 0.052)
NEPHFU31	Norway lobster Cantabrian Sea (FU 31)	Nephrops norvegicus	Norway lobster	27	d3f9820a-f971-3dfb-857b-1c113dac3ff7	Pella-Tomlinson	1983-2016	0.52, 0.209	6.466e+02, 0.563	0.477, 0.158	0.563, 0.205	9.758e+02, 0.332	0.487, 0.159	0.172 (0.068 - 0.354)	-0.012 (-0.022 - -0.006, 0.06)	0.643 (-0.266 - 1.606)	-0.015 (-0.148 - 0.126)	0.006 (-0.004 - 0.02)	0.002 (-0.005 - 0.014)	0.008 (-0.005 - 0.024)	0.006 (-0.005 - 0.02)	0.009 (-0.002 - 0.021)	0.023 (-0.003 - 0.053)
NEPHFU33	Norway lobster Off Horn Reef (FU 33)	Nephrops norvegicus	Norway lobster	27	31ca5eea-13d9-3c85-870d-f9d2099dc1c4	Pella-Tomlinson	1993-2019	0.52, 0.209	1.297e+04, 0.667	0.866, 0.073	0.534, 0.213	1.837e+05, 0.544	0.868, 0.072	0.018 (0.005 - 0.04)	-0.001 (-0.003 - 0.003, 0.957)	0.643 (-0.266 - 1.606)	-0.015 (-0.148 - 0.126)	NA	NA	NA	NA	NA	NA
NEPHFU34	Norway lobster Devils Hole (FU 34)	Nephrops norvegicus	Norway lobster	27	e9ca3240-2749-3059-b0a4-05d7f9d87ec1	Pella-Tomlinson	2003-2019	0.52, 0.209	9.819e+03, 0.667	0.477, 0.158	0.531, 0.199	1.067e+04, 0.486	0.464, 0.15	0.161 (0.074 - 0.326)	-0.013 (-0.026 - 0.002, 0.852)	0.643 (-0.266 - 1.606)	-0.015 (-0.148 - 0.126)	0.008 (-0.003 - 0.024)	0.004 (-0.007 - 0.015)	0.011 (-0.005 - 0.03)	0.009 (-0.007 - 0.03)	0.009 (-0.004 - 0.027)	0.026 (-0.007 - 0.063)
NEPHFU6	Norway lobster Farn Deeps (FU 6)	Nephrops norvegicus	Norway lobster	27	584c3137-70c5-326d-9428-c8d16de2cb2b	Schaefer	1981-2019	0.52, 0.209	3.458e+04, 0.667	0.477, 0.158	0.518, 0.188	2.2e+04, 0.249	0.488, 0.154	0.228 (0.115 - 0.345)	0.003 (-0.002 - 0.008, 0.896)	0.643 (-0.266 - 1.606)	-0.015 (-0.148 - 0.126)	NA	NA	NA	NA	NA	NA
NEPHFU7	Norway lobster Fladen Ground (FU 7)	Nephrops norvegicus	Norway lobster	27	883a3b1d-2041-3a1c-9303-8dc09a3b2919	Schaefer	1992-2019	0.52, 0.209	1.215e+05, 0.667	0.652, 0.135	0.475, 0.178	5.806e+06, 0.113	0.671, 0.112	0.044 (0.03 - 0.059)	0.001 (-0.002 - 0.004, 0.986)	0.643 (-0.266 - 1.606)	-0.015 (-0.148 - 0.126)	0.006 (-0.013 - 0.022)	0.003 (-0.011 - 0.016)	0.01 (-0.006 - 0.028)	0.007 (-0.015 - 0.03)	0.01 (-0.002 - 0.025)	0.025 (-0.008 - 0.059)
NEPHFU8	Norway lobster Firth of Forth (FU 8)	Nephrops norvegicus	Norway lobster	27	d3c71492-fde2-3512-ae40-ea660a3b4392	Schaefer	1993-2019	0.52, 0.209	2.48e+04, 0.667	0.477, 0.158	0.492, 0.186	2.331e+04, 0.307	0.468, 0.143	0.211 (0.101 - 0.339)	-0.002 (-0.008 - 0.002, 0.951)	0.643 (-0.266 - 1.606)	-0.015 (-0.148 - 0.126)	0.006 (-0.01 - 0.022)	0.003 (-0.012 - 0.017)	0.012 (-0.006 - 0.033)	0.006 (-0.014 - 0.025)	0.009 (-0.004 - 0.028)	0.025 (-0.011 - 0.063)
NEPHFU9	Norway lobster Moray Firth (FU 9)	Nephrops norvegicus	Norway lobster	27	be455f78-e317-32d2-ae54-5ddef330b089	Schaefer	1993-2019	0.52, 0.209	6.775e+03, 0.563	0.477, 0.158	0.539, 0.186	1.13e+04, 0.229	0.513, 0.141	0.241 (0.128 - 0.394)	-0.003 (-0.008 - 0.002, 0.929)	0.643 (-0.266 - 1.606)	-0.015 (-0.148 - 0.126)	0.006 (-0.015 - 0.025)	0.003 (-0.014 - 0.019)	0.011 (-0.008 - 0.032)	0.007 (-0.018 - 0.031)	0.01 (-0.005 - 0.028)	0.025 (-0.011 - 0.061)
NPOUTIIIa-IV	Norway pout ICES 3a-4	Trisopterus esmarkii	Norway pout	27	7a0d371a-e86c-3b7d-91f0-76ac42f229b6	Schaefer	1984-2021	0.498, 0.209	2.586e+06, 0.667	0.477, 0.158	0.419, 0.162	2.203e+06, 0.293	0.499, 0.138	0.165 (0.105 - 0.221)	-0.003 (-0.007 - 0, 0.895)	0.228 (-0.397 - 0.962)	0.126 (-0.233 - 0.465)	0.002 (-0.006 - 0.011)	0.004 (-0.007 - 0.017)	0.005 (-0.007 - 0.02)	0.003 (-0.006 - 0.014)	0.006 (-0.01 - 0.025)	0.014 (-0.018 - 0.047)
PANDALIIIaW-IVaE	Northern shrimp ICES 3a(west)-4a(east)	Pandalus borealis	Northern shrimp	27	c03f1671-817d-3550-92cc-ee375dcdeb02	Schaefer	1988-2020	0.582, 0.209	5.144e+04, 0.563	0.477, 0.158	0.575, 0.183	9.23e+04, 0.205	0.465, 0.137	0.278 (0.147 - 0.427)	-0.001 (-0.003 - 0.003, 0.97)	0.78 (0.164 - 1.424)	-0.173 (-0.306 - -0.021)	0.009 (-0.015 - 0.034)	0.006 (-0.014 - 0.017)	0.013 (-0.001 - 0.031)	0.014 (-0.006 - 0.038)	0.018 (0.005 - 0.039)	0.035 (0.004 - 0.066)
PLAIC2123	European plaice Subdivisions 21-23	Pleuronectes platessa	European plaice	27	334e357a-e6d0-3596-83a3-9f82761b22ca	Schaefer	1999-2020	0.527, 0.209	6.518e+04, 0.667	0.477, 0.158	0.491, 0.172	5.134e+04, 0.217	0.398, 0.139	0.299 (0.185 - 0.428)	-0.002 (-0.009 - 0.004, 0.953)	-5.24 (-7.362 - -3.152)	-0.918 (-1.184 - -0.642)	-0.166 (-0.365 - 0.031)	-0.085 (-0.275 - 0.037)	-0.174 (-0.416 - 0.014)	-0.157 (-0.364 - 0.007)	-0.167 (-0.331 - -0.064)	-0.408 (-0.653 - -0.199)
PLAIC2432	European plaice Subdivisions 24-32	Pleuronectes platessa	European plaice	27	0b6eb14e-4e53-3f3e-800c-f86d4707839a	Fox	2002-2019	0.527, 0.209	1.807e+04, 0.667	0.045, 0.764	0.435, 0.165	1.808e+04, 0.24	0.07, 0.2	0.732 (0.525 - 0.998)	-0.058 (-0.083 - -0.038, 0)	-5.24 (-7.362 - -3.152)	-0.918 (-1.184 - -0.642)	-0.225 (-0.437 - 0.038)	-0.132 (-0.473 - 0.086)	-0.304 (-0.583 - -0.074)	-0.226 (-0.466 - -0.04)	-0.277 (-0.623 - -0.059)	-0.649 (-1 - -0.34)
PLAIC7d	European plaice Eastern English Channel	Pleuronectes platessa	European plaice	27	22732ff0-0fcd-3836-a1ff-4f556ff1d4c3	Schaefer	1980-2020	0.527, 0.209	8.655e+04, 0.667	0.245, 0.25	0.511, 0.179	7.936e+04, 0.218	0.192, 0.178	0.344 (0.232 - 0.484)	-0.004 (-0.007 - -0.002, 0.475)	-5.24 (-7.362 - -3.152)	-0.918 (-1.184 - -0.642)	-0.013 (-0.051 - 0.011)	-0.05 (-0.071 - -0.027)	-0.06 (-0.1 - -0.024)	-0.036 (-0.064 - -0.015)	-0.091 (-0.134 - -0.046)	-0.192 (-0.274 - -0.107)
PLAICCELT	European plaice Celtic Sea	Pleuronectes platessa	European plaice	27	507adcc7-04b6-3026-9176-dd29ca226129	Schaefer	1977-2020	0.527, 0.209	3.047e+04, 0.667	0.245, 0.25	0.554, 0.16	1.89e+04, 0.203	0.219, 0.154	0.39 (0.28 - 0.509)	-0.001 (-0.003 - 0, 0.926)	-5.24 (-7.362 - -3.152)	-0.918 (-1.184 - -0.642)	0.004 (-0.061 - 0.104)	-0.004 (-0.069 - 0.094)	-0.1 (-0.196 - -0.038)	-0.024 (-0.107 - 0.073)	-0.029 (-0.128 - 0.03)	-0.161 (-0.26 - -0.055)
PLAICECHW	European plaice Western English Channel	Pleuronectes platessa	European plaice	27	2ef2937c-a010-3527-8b4d-e9da8a6b9254	Schaefer	1980-2019	0.527, 0.209	2.67e+04, 0.667	0.866, 0.073	0.432, 0.173	1.926e+04, 0.242	0.793, 0.071	0.2 (0.115 - 0.318)	0 (-0.001 - 0.002, 0.974)	-5.24 (-7.362 - -3.152)	-0.918 (-1.184 - -0.642)	0.027 (-0.071 - 0.127)	-0.016 (-0.082 - 0.061)	-0.08 (-0.142 - -0.014)	0.002 (-0.078 - 0.159)	-0.064 (-0.177 - -0.008)	-0.147 (-0.261 - -0.024)
PLAICIS	European plaice Irish Sea	Pleuronectes platessa	European plaice	27	232bc44b-a544-39b0-8b38-abf7f6adafd5	Schaefer	1981-2020	0.527, 0.209	5.019e+04, 0.667	0.652, 0.135	0.392, 0.157	3.455e+04, 0.203	0.621, 0.11	0.133 (0.089 - 0.183)	-0.005 (-0.008 - -0.002, 0.19)	-5.24 (-7.362 - -3.152)	-0.918 (-1.184 - -0.642)	0.007 (-0.075 - 0.132)	-0.008 (-0.1 - 0.102)	-0.097 (-0.31 - 0.046)	-0.022 (-0.096 - 0.115)	-0.025 (-0.132 - 0.036)	-0.16 (-0.317 - -0.02)
PLAICNS	European plaice North Sea	Pleuronectes platessa	European plaice	27	c14c465c-dc33-3dc4-86a0-67c640aafcce	Schaefer	1957-2020	0.527, 0.209	3.094e+06, 0.667	0.245, 0.25	0.346, 0.145	2.674e+06, 0.183	0.276, 0.152	0.207 (0.151 - 0.265)	0 (-0.001 - 0, 0.986)	-5.24 (-7.362 - -3.152)	-0.918 (-1.184 - -0.642)	-0.037 (-0.081 - -0.011)	-0.052 (-0.098 - -0.025)	-0.085 (-0.134 - -0.035)	-0.053 (-0.098 - -0.017)	-0.096 (-0.16 - -0.047)	-0.222 (-0.321 - -0.125)
PLAICVIIh-k	European plaice ICES 7h-k	Pleuronectes platessa	European plaice	27	420f0a98-70ea-3a86-b66a-eec2d0f63f70	Fox	1995-2020	0.527, 0.209	2.261e+03, 0.563	0.477, 0.158	0.391, 0.165	2.463e+03, 0.173	0.518, 0.146	0.622 (0.372 - 0.916)	0.027 (0.016 - 0.04, 0.009)	-5.24 (-7.362 - -3.152)	-0.918 (-1.184 - -0.642)	-0.013 (-0.117 - 0.074)	0.034 (-0.101 - 0.178)	-0.093 (-0.225 - -0.017)	-0.048 (-0.221 - 0.064)	0.009 (-0.105 - 0.141)	-0.127 (-0.223 - -0.032)
POLLFAPL	Saithe Faroe Plateau	Pollachius virens	Saithe	27	d730a557-25ae-33f4-afdb-c5bf7f710044	Schaefer	1961-2020	0.504, 0.209	6.474e+05, 0.667	0.652, 0.135	0.365, 0.147	4.441e+05, 0.164	0.516, 0.116	0.151 (0.095 - 0.221)	0.001 (0 - 0.003, 0.743)	-1.04 (-2.287 - 0.27)	-0.211 (-0.755 - 0.347)	-0.016 (-0.144 - 0.082)	0.01 (-0.098 - 0.131)	-0.035 (-0.12 - 0.033)	-0.013 (-0.149 - 0.122)	0.008 (-0.079 - 0.097)	-0.042 (-0.161 - 0.069)
POLLIEG	Saithe Iceland Grounds	Pollachius virens	Saithe	27	d19228d3-4fad-3a25-8ad5-263b8ecdee09	Schaefer	1980-2020	0.504, 0.209	9.178e+05, 0.667	0.866, 0.073	0.443, 0.171	6.261e+05, 0.232	0.811, 0.072	0.185 (0.096 - 0.285)	0.001 (0 - 0.002, 0.948)	-1.04 (-2.287 - 0.27)	-0.211 (-0.755 - 0.347)	-0.01 (-0.066 - 0.03)	0.002 (-0.031 - 0.054)	-0.014 (-0.079 - 0.026)	-0.009 (-0.069 - 0.039)	0 (-0.028 - 0.031)	-0.022 (-0.107 - 0.023)
POLLNEAR	Saithe North-East Arctic	Pollachius virens	Saithe	27	aace398d-553d-304f-8d4d-9c7bdd7dd29f	Schaefer	1960-2020	0.504, 0.209	2.407e+06, 0.667	0.866, 0.073	0.531, 0.168	1.433e+06, 0.171	0.792, 0.07	0.258 (0.165 - 0.355)	0 (-0.001 - 0.001, 0.973)	-1.04 (-2.287 - 0.27)	-0.211 (-0.755 - 0.347)	-0.01 (-0.047 - 0.011)	-0.008 (-0.035 - 0.019)	-0.014 (-0.036 - 0.004)	-0.009 (-0.037 - 0.012)	-0.016 (-0.048 - 0.01)	-0.032 (-0.088 - 0.01)
POLLNS-VI-IIIa	Saithe ICES 3a-4-6	Pollachius virens	Saithe	27	9d69246f-bf80-32ff-9087-01c56affb104	Schaefer	1967-2020	0.504, 0.209	3.524e+06, 0.667	0.652, 0.135	0.306, 0.151	2.435e+06, 0.185	0.551, 0.115	0.14 (0.083 - 0.208)	-0.002 (-0.003 - -0.001, 0.263)	-1.04 (-2.287 - 0.27)	-0.211 (-0.755 - 0.347)	-0.007 (-0.025 - 0.009)	-0.005 (-0.03 - 0.006)	-0.017 (-0.047 - 0.009)	-0.011 (-0.041 - 0.009)	-0.014 (-0.043 - 0.005)	-0.039 (-0.095 - 0.014)
PORSHARNEATL	Porbeagle shark Northeast Atlantic	Lamna nasus	Porbeagle shark	27	4319abab-b4d8-35d1-827e-c2a60924b5ea	Fox	1926-2018	0.046, 0.282	4.612e+05, 0.739	0.866, 0.073	0.044, 0.284	2.66e+05, 0.742	0.863, 0.073	0.019 (0.002 - 0.062)	0 (0 - 0.001, 0.962)	0.168 (-0.439 - 0.559)	0.173 (-0.143 - 0.489)	0.001 (-0.006 - 0.008)	0.001 (-0.006 - 0.006)	0.004 (-0.009 - 0.019)	0.002 (-0.009 - 0.013)	0.002 (-0.009 - 0.013)	0.008 (-0.019 - 0.03)
RBRMX	Red seabream Azores Grounds	Pagellus bogaraveo	Red seabream	27	ca0fbe83-e8b7-3b11-aeea-50e3a791fceb	Schaefer	1980-2020	0.545, 0.209	1.009e+04, 0.667	0.652, 0.135	0.574, 0.195	1.045e+04, 0.37	0.658, 0.136	0.156 (0.059 - 0.283)	0.001 (-0.002 - 0.006, 0.955)	-0.109 (-1.07 - 0.736)	0.086 (-0.542 - 0.722)	-0.001 (-0.048 - 0.044)	-0.005 (-0.04 - 0.026)	-0.007 (-0.059 - 0.038)	0 (-0.038 - 0.041)	-0.005 (-0.062 - 0.05)	-0.011 (-0.061 - 0.034)
REDDEEPDP-1-2-V-XII-XIV	Beaked redfish ICES 5-12-14 and NAFO Subareas 1-2 (deep)	Sebastes mentella	Beaked redfish	27	18c91e47-7959-30b2-97ef-e1cbf08c94a0	Schaefer	1991-2018	0.176, 0.249	1.226e+06, 0.603	0.866, 0.073	0.163, 0.216	1.084e+06, 0.129	0.864, 0.07	0.09 (0.053 - 0.137)	0.006 (0.003 - 0.008, 0.007)	0.212 (-0.023 - 0.498)	-0.002 (-0.239 - 0.187)	0.001 (-0.001 - 0.004)	0.002 (-0.001 - 0.005)	0.002 (-0.002 - 0.006)	0 (-0.003 - 0.003)	0.004 (0 - 0.008)	0.008 (0 - 0.018)
REDDEEPI-II	Deepwater redfish North-East Arctic	Sebastes mentella	Deepwater redfish	27	a605af48-c78a-3908-ab22-3cb8c4a4e598	Fox	1952-2019	0.176, 0.249	6.615e+06, 0.706	0.866, 0.073	0.17, 0.153	1.132e+06, 0.098	0.868, 0.074	0.103 (0.072 - 0.137)	0 (0 - 0.001, 0.887)	0.212 (-0.023 - 0.498)	-0.002 (-0.239 - 0.187)	0.002 (-0.016 - 0.017)	0.003 (-0.013 - 0.017)	0.002 (-0.012 - 0.012)	0 (-0.019 - 0.01)	0.003 (-0.017 - 0.019)	0.012 (-0.013 - 0.035)
RNGRENIIIa	Roundnose grenadier Kattegat and Skagerrak	Coryphaenoides rupestris	Roundnose grenadier	27	ad7461d0-fe5e-35aa-9d0c-867b998f0b52	Schaefer	1988-2006	0.351, 0.209	1.224e+05, 0.667	0.245, 0.25	0.321, 0.197	1.013e+05, 0.494	0.256, 0.236	0.131 (0.077 - 0.22)	-0.006 (-0.016 - 0.007, 0.915)	-0.158 (-0.535 - 0.194)	0.05 (-0.133 - 0.193)	-0.001 (-0.006 - 0.003)	-0.001 (-0.006 - 0.005)	-0.001 (-0.009 - 0.006)	-0.001 (-0.006 - 0.004)	-0.002 (-0.01 - 0.006)	-0.004 (-0.022 - 0.013)
SARDPVIIIc-IXa	Sardine ICES 8c-9a	Sardina pilchardus	Sardine	27	7e08e45e-432b-35dd-8d25-afc984280a28	Schaefer	1978-2020	0.6, 0.209	1.694e+06, 0.667	0.866, 0.073	0.426, 0.161	1.251e+06, 0.225	0.824, 0.071	0.201 (0.103 - 0.318)	0 (-0.003 - 0.002, 0.981)	-0.665 (-2.128 - 1.603)	-0.431 (-1.082 - 0.3)	0.006 (-0.015 - 0.036)	-0.007 (-0.029 - 0.014)	0 (-0.02 - 0.023)	-0.003 (-0.026 - 0.014)	-0.01 (-0.041 - 0.027)	-0.013 (-0.067 - 0.062)
SARDVIIIabd	Sardine ICES 8abd	Sardina pilchardus	Sardine	27	71ff709b-1423-3d3b-98b1-692c615a59ec	Pella-Tomlinson	2000-2019	0.6, 0.209	2.723e+05, 0.667	0.866, 0.073	0.594, 0.201	1.749e+05, 0.24	0.859, 0.069	0.192 (0.096 - 0.305)	0.015 (0.006 - 0.026, 0.181)	-0.665 (-2.128 - 1.603)	-0.431 (-1.082 - 0.3)	0.01 (-0.024 - 0.057)	0.004 (-0.01 - 0.023)	-0.005 (-0.049 - 0.026)	0.004 (-0.04 - 0.051)	0.002 (-0.043 - 0.033)	0.005 (-0.052 - 0.061)
SOLECS	Common sole Celtic Sea	Solea solea	Common sole	27	97fb0075-50e0-3a43-88f0-7f9944eaad2a	Pella-Tomlinson	1971-2020	0.506, 0.209	1.47e+04, 0.667	0.866, 0.073	0.407, 0.14	8.51e+03, 0.143	0.867, 0.068	0.297 (0.195 - 0.416)	0.002 (0.001 - 0.003, 0.228)	0.024 (-1.329 - 1.378)	-0.063 (-0.342 - 0.275)	0.003 (-0.013 - 0.024)	0.002 (-0.013 - 0.016)	-0.001 (-0.035 - 0.03)	0.002 (-0.019 - 0.025)	0.004 (-0.016 - 0.021)	0.004 (-0.041 - 0.048)
SOLEIIIa-2224	Common sole ICES 22-24-3a	Solea solea	Common sole	27	bf542b4c-0300-3f6d-8a8e-d0a66a42aa66	Schaefer	1984-2020	0.506, 0.209	1.279e+04, 0.667	0.245, 0.25	0.43, 0.159	1.095e+04, 0.33	0.261, 0.192	0.161 (0.078 - 0.275)	-0.006 (-0.008 - -0.004, 0.101)	0.024 (-1.329 - 1.378)	-0.063 (-0.342 - 0.275)	0 (-0.029 - 0.025)	-0.002 (-0.028 - 0.023)	-0.001 (-0.043 - 0.036)	0 (-0.03 - 0.022)	0.001 (-0.028 - 0.027)	0 (-0.063 - 0.064)
SOLEIS	Common sole Irish Sea	Solea solea	Common sole	27	3c424584-e94b-3c5e-9a88-067ccb2e582e	Schaefer	1970-2020	0.506, 0.209	9.024e+03, 0.563	0.652, 0.135	0.368, 0.14	1.333e+04, 0.149	0.594, 0.127	0.258 (0.186 - 0.343)	0 (-0.001 - 0.001, 0.979)	0.024 (-1.329 - 1.378)	-0.063 (-0.342 - 0.275)	0.002 (-0.005 - 0.01)	0 (-0.011 - 0.011)	0.002 (-0.014 - 0.018)	0.001 (-0.009 - 0.01)	0.001 (-0.021 - 0.023)	0.003 (-0.044 - 0.051)
SOLENS	Common sole North Sea	Solea solea	Common sole	27	ff77592f-b642-3cd6-abed-7d0794c2ce62	Schaefer	1957-2020	0.506, 0.209	1.324e+05, 0.563	0.652, 0.135	0.454, 0.162	1.907e+05, 0.16	0.582, 0.12	0.252 (0.161 - 0.355)	0.001 (0 - 0.002, 0.787)	0.024 (-1.329 - 1.378)	-0.063 (-0.342 - 0.275)	0.001 (-0.01 - 0.014)	-0.001 (-0.016 - 0.015)	0.001 (-0.022 - 0.025)	0 (-0.015 - 0.016)	0 (-0.027 - 0.027)	0.001 (-0.056 - 0.061)
SOLEVIIIab	Common sole ICES 8ab	Solea solea	Common sole	27	51b7e41c-f37f-3fca-8864-4d04f8d50261	Schaefer	1984-2019	0.506, 0.209	6.556e+04, 0.667	0.652, 0.135	0.426, 0.175	5.551e+04, 0.208	0.636, 0.118	0.153 (0.087 - 0.247)	-0.001 (-0.002 - 0, 0.934)	0.024 (-1.329 - 1.378)	-0.063 (-0.342 - 0.275)	0.002 (-0.01 - 0.016)	0.001 (-0.006 - 0.009)	0 (-0.02 - 0.02)	0.001 (-0.015 - 0.015)	0.002 (-0.016 - 0.015)	0.005 (-0.031 - 0.039)
SOLEVIId	Common sole Eastern English Channel	Solea solea	Common sole	27	1d84abe4-cdb0-3e11-9a26-47ac8e0eb6a1	Schaefer	1982-2020	0.506, 0.209	2.325e+04, 0.563	0.477, 0.158	0.485, 0.183	4.798e+04, 0.248	0.547, 0.13	0.145 (0.07 - 0.239)	-0.002 (-0.003 - 0, 0.537)	0.024 (-1.329 - 1.378)	-0.063 (-0.342 - 0.275)	0.002 (-0.006 - 0.013)	-0.001 (-0.015 - 0.013)	0.002 (-0.014 - 0.019)	0.001 (-0.011 - 0.011)	0 (-0.024 - 0.025)	0.003 (-0.047 - 0.054)
SOLEVIIe	Common sole Western English Channel	Solea solea	Common sole	27	e29c6fa5-6d57-39e4-b28c-d1efeb767f6f	Schaefer	1969-2020	0.506, 0.209	1.402e+04, 0.667	0.477, 0.158	0.335, 0.14	1.371e+04, 0.167	0.372, 0.141	0.145 (0.093 - 0.199)	0 (-0.001 - 0.001, 0.973)	0.024 (-1.329 - 1.378)	-0.063 (-0.342 - 0.275)	0.004 (-0.02 - 0.03)	0 (-0.012 - 0.013)	0 (-0.025 - 0.024)	0.004 (-0.017 - 0.032)	0.001 (-0.023 - 0.021)	0.004 (-0.039 - 0.047)
SOLEVIIh-k	Common sole ICES 7h-k	Solea solea	Common sole	27	19b649d4-7f44-3eb5-a729-558834121403	Schaefer	1996-2020	0.506, 0.209	4.641e+03, 0.667	0.866, 0.073	0.454, 0.156	2.888e+03, 0.182	0.884, 0.068	0.17 (0.095 - 0.243)	-0.001 (-0.004 - 0.002, 0.966)	0.024 (-1.329 - 1.378)	-0.063 (-0.342 - 0.275)	0.003 (-0.022 - 0.028)	0.003 (-0.018 - 0.03)	-0.001 (-0.035 - 0.027)	0.001 (-0.035 - 0.032)	0.005 (-0.018 - 0.031)	0.005 (-0.035 - 0.042)
SPRAT22-32	Sprat Baltic Areas 22-32	Sprattus sprattus	Sprat	27	87d25346-cb07-37a9-bc04-f36b98c0af23	Schaefer	1974-2020	0.49, 0.209	4.826e+06, 0.667	0.652, 0.135	0.355, 0.155	3.431e+06, 0.229	0.626, 0.124	0.159 (0.092 - 0.244)	0.003 (0.001 - 0.005, 0.61)	-0.945 (-2.595 - 0.473)	-0.398 (-0.824 - -0.008)	-0.078 (-0.214 - 0.023)	-0.044 (-0.197 - 0.042)	-0.103 (-0.286 - -0.002)	-0.078 (-0.225 - -0.001)	-0.093 (-0.283 - -0.002)	-0.215 (-0.477 - -0.008)
SPRATIIIa-IV	Sprat ICES 3a-4	Sprattus sprattus	Sprat	27	da474817-e210-3b0f-8bfe-5f632e46f9d0	Schaefer	1974-2020	0.49, 0.209	2.468e+06, 0.563	0.866, 0.073	0.382, 0.162	3.195e+06, 0.2	0.879, 0.071	0.263 (0.164 - 0.372)	0.003 (0.001 - 0.005, 0.619)	-0.945 (-2.595 - 0.473)	-0.398 (-0.824 - -0.008)	-0.002 (-0.034 - 0.048)	-0.006 (-0.036 - 0.022)	-0.014 (-0.056 - 0.018)	0.007 (-0.035 - 0.065)	-0.002 (-0.046 - 0.056)	-0.022 (-0.093 - 0.044)
SPRATVIIde	Sprat ICES 7de	Sprattus sprattus	Sprat	27	6a17c99c-fa57-3f01-91c0-1302acd88a47	Fox	1977-2020	0.49, 0.209	6.344e+04, 0.563	0.477, 0.158	0.518, 0.204	6.628e+04, 0.301	0.489, 0.158	0.143 (0.064 - 0.286)	-0.008 (-0.017 - -0.003, 0.096)	-0.945 (-2.595 - 0.473)	-0.398 (-0.824 - -0.008)	0.022 (-0.042 - 0.104)	-0.007 (-0.05 - 0.038)	-0.015 (-0.054 - 0.02)	0.019 (-0.035 - 0.146)	-0.016 (-0.082 - 0.028)	-0.016 (-0.094 - 0.06)
SPURDNEATL	Spurdog Northeast Atlantic	Squalus acanthias	Spurdog	27	4b8f032e-bf30-30e8-b218-8f665768e8b5	Schaefer	1905-2019	0.065, 0.293	1.742e+06, 0.646	0.866, 0.073	0.051, 0.142	1.751e+06, 0.091	0.938, 0.056	0.02 (0.015 - 0.026)	0 (0 - 0.001, 0)	0.76 (0.344 - 1.244)	0.357 (0.161 - 0.577)	0.006 (-0.002 - 0.015)	0.005 (-0.002 - 0.012)	0.017 (0.005 - 0.033)	0.01 (-0.003 - 0.023)	0.015 (0.003 - 0.028)	0.039 (0.017 - 0.064)
STRMULLIIIa-IV-VIId	Striped red mullet ICES 3a-4-7d	Mullus surmuletus	Striped red mullet	27	6b51f186-18db-3557-89a4-95a2feaa8913	Fox	2004-2020	0.853, 0.209	7.278e+03, 0.563	0.477, 0.158	0.871, 0.173	8.634e+03, 0.157	0.479, 0.147	1.442 (0.877 - 2.149)	-0.007 (-0.044 - 0.027, 0.975)	-0.158 (-1.33 - 1.104)	2.094 (1.111 - 4.01)	-0.035 (-0.304 - 0.159)	-0.006 (-0.153 - 0.159)	-0.023 (-0.094 - 0.05)	-0.087 (-0.334 - 0.103)	-0.07 (-0.301 - 0.086)	-0.085 (-0.306 - 0.103)
SWORDNATL	Swordfish Northern Atlantic	Xiphias gladius	Swordfish	27	45545253-1c9b-3223-b87a-bbd07b630890	Schaefer	1950-2018	0.564, 0.209	1.695e+05, 0.667	0.866, 0.073	0.434, 0.134	1.279e+05, 0.127	0.873, 0.062	0.146 (0.109 - 0.189)	0.004 (0.003 - 0.005, 0)	-0.295 (-0.697 - 0.115)	1.201 (0.477 - 2.31)	-0.012 (-0.055 - 0.027)	-0.01 (-0.039 - 0.018)	0.003 (-0.023 - 0.032)	0.005 (-0.026 - 0.031)	0.003 (-0.027 - 0.039)	-0.035 (-0.084 - -0.003)
TUR2232	Turbot Baltic Areas 22-32	Scophthalmus maximus	Turbot	27	8acb8673-948a-3c04-a545-85cfd023bccb	Schaefer	1970-2020	0.497, 0.209	1.01e+04, 0.667	0.866, 0.073	0.512, 0.211	1.014e+04, 0.41	0.867, 0.073	0.068 (0.022 - 0.129)	0.001 (0 - 0.003, 0.913)	-1.178 (-2.722 - 0.077)	-0.515 (-0.868 - -0.1)	-0.098 (-0.237 - 0.026)	-0.056 (-0.237 - 0.05)	-0.129 (-0.316 - -0.01)	-0.098 (-0.252 - -0.007)	-0.117 (-0.318 - -0.009)	-0.269 (-0.528 - -0.031)
TURIIIa	Turbot Kattegat and Skagerrak	Scophthalmus maximus	Turbot	27	bf097b22-9f3f-3fae-9b97-4777992651ea	Schaefer	1975-2020	0.497, 0.209	6.17e+03, 0.667	0.652, 0.135	0.517, 0.227	5.487e+03, 0.435	0.661, 0.133	0.095 (0.034 - 0.251)	-0.002 (-0.006 - 0.003, 0.526)	-1.178 (-2.722 - 0.077)	-0.515 (-0.868 - -0.1)	-0.006 (-0.024 - 0.012)	-0.017 (-0.036 - -0.001)	-0.019 (-0.051 - 0.005)	-0.014 (-0.034 - 0.001)	-0.027 (-0.062 - 0.001)	-0.055 (-0.125 - 0.002)
TURIV	Turbot North Sea	Scophthalmus maximus	Turbot	27	04081787-cdda-3ed9-94b7-130cf5f457ef	Schaefer	1981-2020	0.497, 0.209	5.956e+04, 0.667	0.866, 0.073	0.428, 0.119	4.017e+04, 0.113	0.882, 0.065	0.228 (0.174 - 0.294)	0.002 (0.002 - 0.003, 0.175)	-1.178 (-2.722 - 0.077)	-0.515 (-0.868 - -0.1)	-0.006 (-0.025 - 0.012)	-0.018 (-0.04 - -0.001)	-0.021 (-0.051 - 0.003)	-0.013 (-0.036 - 0.005)	-0.026 (-0.063 - 0.004)	-0.055 (-0.123 - 0.003)
WANGLVII-VIIIabd	White anglerfish ICES 7-8abd	Lophius piscatorius	White anglerfish	27	4d8857f1-3fcc-376c-917e-d4fefdf28f42	Schaefer	1986-2020	0.48, 0.209	3.187e+05, 0.667	0.866, 0.073	0.405, 0.185	3.581e+05, 0.294	0.861, 0.07	0.124 (0.059 - 0.214)	0.004 (0.002 - 0.006, 0.293)	-1.046 (-2.057 - -0.102)	-0.534 (-0.892 - -0.094)	0.008 (-0.028 - 0.048)	0.016 (-0.037 - 0.075)	-0.022 (-0.1 - 0.011)	-0.005 (-0.057 - 0.044)	0.016 (-0.035 - 0.074)	-0.012 (-0.057 - 0.035)
WANGLVIIIc-IXa	White anglerfish ICES 8c-9a	Lophius piscatorius	White anglerfish	27	74677d8b-68fe-30fc-a2c6-6d42a94bf440	Fox	1980-2020	0.48, 0.209	6.51e+04, 0.667	0.866, 0.073	0.284, 0.132	3.624e+04, 0.127	0.865, 0.068	0.228 (0.176 - 0.289)	-0.004 (-0.007 - -0.002, 0.257)	-1.046 (-2.057 - -0.102)	-0.534 (-0.892 - -0.094)	0.006 (-0.014 - 0.03)	-0.011 (-0.026 - 0.004)	-0.005 (-0.02 - 0.007)	-0.007 (-0.025 - 0.007)	-0.018 (-0.039 - 0.003)	-0.03 (-0.066 - 0.004)
WHITIIIa	Whiting Kattegat and Skagerrak	Merlangius merlangus	Whiting	27	a822ba5e-d414-3be3-8699-be923f12d606	Schaefer	1975-2019	0.494, 0.209	3.111e+05, 0.667	0.245, 0.25	0.443, 0.167	4.874e+05, 0.375	0.265, 0.234	0.088 (0.057 - 0.124)	-0.007 (-0.01 - -0.004, 0.11)	3.913 (1.96 - 5.792)	0.93 (0.542 - 1.336)	0.026 (0.003 - 0.065)	0.044 (0.018 - 0.075)	0.064 (0.02 - 0.11)	0.041 (0.018 - 0.075)	0.078 (0.037 - 0.131)	0.175 (0.088 - 0.267)
WHITNS-VIId	Whiting ICES 4-7d	Merlangius merlangus	Whiting	27	b4ce734d-2dc3-36bf-8cc2-b382a34b0ced	Schaefer	1978-2020	0.494, 0.209	2.188e+06, 0.667	0.866, 0.073	0.258, 0.168	1.505e+06, 0.188	0.882, 0.073	0.116 (0.064 - 0.176)	-0.001 (-0.003 - 0.001, 0.905)	3.913 (1.96 - 5.792)	0.93 (0.542 - 1.336)	0.02 (-0.05 - 0.096)	0.017 (-0.036 - 0.087)	0.055 (0.017 - 0.105)	0.005 (-0.111 - 0.103)	0.026 (-0.056 - 0.117)	0.111 (0.023 - 0.223)
WHITVIIa	Whiting Irish Sea	Merlangius merlangus	Whiting	27	c80299c8-4392-3a80-9f42-04af25e7b16a	Pella-Tomlinson	1980-2020	0.494, 0.209	7.591e+04, 0.563	0.866, 0.073	0.221, 0.134	9.328e+04, 0.137	0.882, 0.071	0.385 (0.283 - 0.492)	0.011 (0.008 - 0.014, 0.002)	3.913 (1.96 - 5.792)	0.93 (0.542 - 1.336)	-0.024 (-0.13 - 0.089)	-0.002 (-0.138 - 0.09)	0.072 (-0.088 - 0.294)	0 (-0.106 - 0.075)	0.005 (-0.067 - 0.13)	0.101 (-0.043 - 0.253)
WHITVIIbce-k	Whiting Celtic Sea	Merlangius merlangus	Whiting	27	bbe8ce65-520f-3b86-907e-b2586c466e9e	Schaefer	1999-2021	0.494, 0.209	1.059e+05, 0.563	0.477, 0.158	0.518, 0.183	1.409e+05, 0.191	0.486, 0.146	0.326 (0.197 - 0.467)	-0.004 (-0.009 - 0.002, 0.921)	3.913 (1.96 - 5.792)	0.93 (0.542 - 1.336)	-0.008 (-0.07 - 0.071)	-0.012 (-0.102 - 0.085)	0.072 (0.014 - 0.178)	0.007 (-0.087 - 0.128)	0.003 (-0.078 - 0.105)	0.096 (0.009 - 0.194)
WHITVIa	Whiting West of Scotland	Merlangius merlangus	Whiting	27	71a730e8-4fbb-30a2-bef8-2c19ded17e73	Schaefer	1981-2020	0.494, 0.209	2.065e+05, 0.667	0.866, 0.073	0.409, 0.146	1.189e+05, 0.158	0.863, 0.072	0.313 (0.223 - 0.406)	0.005 (0.002 - 0.007, 0.341)	3.913 (1.96 - 5.792)	0.93 (0.542 - 1.336)	0.018 (0 - 0.046)	0.026 (0.003 - 0.059)	0.053 (0.021 - 0.088)	0.029 (0.001 - 0.064)	0.057 (0.023 - 0.106)	0.142 (0.068 - 0.222)
WITFLOUNIIIa-IV-VIId	Witch flounder ICES 3a-4-7d	Glyptocephalus cynoglossus	Witch flounder	27	694e267e-6b5d-3b00-b734-5764c784f7b8	Schaefer	1950-2019	0.488, 0.209	4.257e+04, 0.667	0.245, 0.25	0.365, 0.154	4.201e+04, 0.217	0.246, 0.215	0.277 (0.181 - 0.377)	0.001 (0 - 0.001, 0.899)	-0.71 (-2.703 - 1.094)	0.045 (-0.412 - 0.459)	-0.008 (-0.034 - 0.015)	-0.003 (-0.026 - 0.016)	-0.013 (-0.051 - 0.021)	-0.01 (-0.04 - 0.02)	-0.01 (-0.04 - 0.017)	-0.029 (-0.101 - 0.039)
BHEADSHARATL	Bonnethead shark Atlantic	Sphyrna tiburo	Bonnethead shark	31	cc0552b8-dfe4-3468-9cd5-adb8247482a8	Schaefer	1985-2011	0.039, 0.484	1.005e+04, 0.941	0.866, 0.073	0.035, 0.426	1.271e+04, 0.358	0.882, 0.074	-0.002 (-0.011 - 0.006)	0.005 (0.004 - 0.007, 0.065)	0.808 (0.374 - 1.196)	0.429 (0.235 - 0.695)	0.003 (-0.002 - 0.011)	0.006 (-0.001 - 0.014)	0.008 (0.001 - 0.015)	0.003 (-0.003 - 0.01)	0.01 (0.003 - 0.019)	0.018 (0.007 - 0.029)
BLACKGROUPERGMSATL	Black grouper Gulf of Mexico and South Atlantic	Mycteroperca bonaci	Black grouper	31	4c2cc268-2da6-30f1-bfed-21ca919660d4	Schaefer	1986-2008	0.494, 0.209	4.341e+03, 0.667	0.245, 0.25	0.383, 0.177	4.146e+03, 0.24	0.367, 0.157	0.198 (0.138 - 0.263)	-0.008 (-0.013 - -0.004, 0.048)	-0.561 (-1.138 - -0.073)	-0.282 (-0.68 - -0.02)	0 (-0.005 - 0.006)	0.001 (-0.005 - 0.007)	-0.001 (-0.008 - 0.006)	0.001 (-0.005 - 0.006)	-0.001 (-0.01 - 0.006)	-0.007 (-0.02 - 0.004)
BLTILESATLC	Blueline tilefish Southern Atlantic coast	Caulolatilus microps	Blueline tilefish	31	d5b9bcb0-66ff-3923-a03a-71e25a840a3d	Schaefer	1962-2015	0.158, 0.587	9.638e+03, 1.044	0.866, 0.073	0.25, 0.102	1.504e+03, 0.089	0.919, 0.062	0.111 (0.091 - 0.132)	0.004 (0.004 - 0.005, 0)	-0.546 (-0.952 - -0.147)	-0.209 (-0.477 - 0.004)	0.001 (-0.004 - 0.006)	0.001 (-0.005 - 0.008)	-0.001 (-0.007 - 0.007)	0.001 (-0.004 - 0.006)	-0.001 (-0.008 - 0.006)	-0.007 (-0.016 - 0.004)
BMARLINATL	Blue marlin Atlantic Ocean	Makaira nigricans	Blue marlin	31	e9d96077-6cb7-34c2-bf06-dc04e25dad89	Schaefer	1956-2018	0.534, 0.209	3.054e+04, 0.563	0.866, 0.073	0.294, 0.152	5.592e+04, 0.151	0.882, 0.072	0.141 (0.095 - 0.197)	0.004 (0.003 - 0.005, 0)	0.281 (-0.485 - 1.053)	0.22 (-0.144 - 0.685)	-0.001 (-0.006 - 0.008)	0.002 (-0.009 - 0.013)	0.001 (-0.007 - 0.011)	0 (-0.008 - 0.005)	0.005 (-0.005 - 0.018)	0.006 (-0.024 - 0.041)
BRNSHRIMPGM	Brown shrimp Gulf of Mexico	Farfantepenaeus aztecus	Brown shrimp	31	f8da143d-4b0c-3565-a639-06177cfb626b	Schaefer	1984-2017	0.519, 0.209	4.093e+05, 0.667	0.866, 0.073	0.461, 0.179	4.213e+05, 0.242	0.817, 0.071	0.202 (0.119 - 0.315)	-0.007 (-0.012 - -0.003, 0.331)	-0.798 (-1.759 - -0.057)	-0.417 (-0.992 - -0.015)	0 (-0.008 - 0.006)	0 (-0.009 - 0.008)	-0.003 (-0.013 - 0.006)	0.001 (-0.007 - 0.007)	-0.003 (-0.015 - 0.007)	-0.011 (-0.032 - 0.006)
BSBASSSATL	Black sea bass South Atlantic	Centropristis striata	Black sea bass	31	b9ea052f-50d0-344a-8a98-f745a7506330	Schaefer	1950-2010	0.31, 0.209	8.867e+03, 0.563	0.866, 0.073	0.224, 0.177	2.892e+09, 0.054	0.867, 0.072	0.005 (-0.001 - 0.011)	0 (-0.001 - 0, 0.966)	0.933 (0.184 - 1.898)	0.148 (0.067 - 0.224)	0.004 (0 - 0.012)	0.008 (0.001 - 0.015)	0.01 (0.002 - 0.019)	0.004 (0 - 0.011)	0.014 (0.003 - 0.026)	0.026 (0.005 - 0.05)
COBGM	Cobia Gulf of Mexico	Rachycentron canadum	Cobia	31	31ba4141-4217-30ee-9561-f6cfbf70945a	Fox	1927-2018	0.626, 0.209	8.145e+03, 0.563	0.866, 0.073	0.447, 0.118	1.191e+04, 0.114	0.926, 0.059	0.306 (0.236 - 0.386)	0.009 (0.007 - 0.012, 0)	-1.845 (-3.066 - -0.868)	0.239 (-0.202 - 0.884)	-0.004 (-0.012 - 0.01)	-0.007 (-0.019 - 0.006)	-0.011 (-0.024 - 0.001)	-0.003 (-0.011 - 0.005)	-0.017 (-0.032 - -0.003)	-0.044 (-0.074 - -0.017)
COBSATLC	Cobia Southern Atlantic coast	Rachycentron canadum	Cobia	31	00b84538-9ade-3a4c-900c-bd0bb8cb8d5e	Schaefer	1950-2011	0.626, 0.209	2.281e+02, 0.667	0.866, 0.073	0.381, 0.168	2.357e+02, 0.265	0.893, 0.07	0.078 (0.038 - 0.127)	0.002 (0.001 - 0.003, 0.329)	-1.845 (-3.066 - -0.868)	0.239 (-0.202 - 0.884)	-0.004 (-0.012 - 0.006)	-0.008 (-0.018 - 0.004)	-0.012 (-0.024 - 0.001)	-0.003 (-0.01 - 0.004)	-0.018 (-0.032 - -0.004)	-0.045 (-0.076 - -0.017)
CSKATMATLC	Clearnose skate Mid-Atlantic Coast	Raja eglanteria	Clearnose skate	31	92872a3c-6292-3c6d-b2e6-e7b43a13ab23	Fox	1968-2018	0.158, 0.587	1.301e+05, 1.044	0.245, 0.25	0.087, 0.36	2.622e+05, 0.645	0.235, 0.243	0.067 (0.04 - 0.113)	-0.001 (-0.003 - 0, 0.937)	0.159 (-0.438 - 0.75)	-0.144 (-0.676 - 0.19)	0.003 (-0.003 - 0.009)	0.004 (-0.002 - 0.011)	0.004 (-0.002 - 0.012)	0.002 (-0.004 - 0.009)	0.006 (-0.003 - 0.015)	0.01 (-0.004 - 0.024)
CSLOBSTERPR	Caribbean spiny lobster Puerto Rico	Panulirus argus	Caribbean spiny lobster	31	8656bf11-f6df-3a08-8e28-839795513d16	Schaefer	1983-2016	0.552, 0.209	2.059e+03, 0.667	0.477, 0.158	0.463, 0.177	1.483e+08, 0.052	0.548, 0.104	0.022 (0.015 - 0.031)	-0.003 (-0.004 - -0.001, 0.347)	NA	NA	NA	NA	NA	NA	NA	NA
CSLOBSTERSTC	Caribbean spiny lobster Saint Croix	Panulirus argus	Caribbean spiny lobster	31	3fc05696-3719-3233-b3be-b918260c14ee	Schaefer	1976-2016	0.552, 0.209	6.892e+02, 0.667	0.866, 0.073	0.327, 0.167	8.953e+07, 0.063	0.904, 0.07	-0.005 (-0.014 - 0.005)	0 (-0.001 - 0.002, 0.98)	NA	NA	NA	NA	NA	NA	NA	NA
CSLOBSTERSTT_STJ	Caribbean spiny lobster Saint Thomas / Saint John	Panulirus argus	Caribbean spiny lobster	31	85592d2a-ff10-3264-8570-4ecc3b02d594	Schaefer	1975-2016	0.552, 0.209	5.427e+02, 0.667	0.866, 0.073	0.335, 0.176	7.224e+07, 0.063	0.93, 0.07	-0.005 (-0.013 - 0.003)	0 (-0.001 - 0.001, 0.982)	NA	NA	NA	NA	NA	NA	NA	NA
GAGGM	Gag Gulf of Mexico	Mycteroperca microlepis	Gag	31	f84aedca-1253-3346-a787-04db84b3990c	Schaefer	1963-2019	0.512, 0.209	3.847e+04, 0.563	0.477, 0.158	0.324, 0.158	6.653e+04, 0.203	0.627, 0.143	0.179 (0.124 - 0.241)	0.006 (0.004 - 0.008, 0.001)	-0.908 (-1.646 - -0.177)	-0.226 (-0.653 - 0.192)	-0.001 (-0.006 - 0.005)	-0.001 (-0.008 - 0.007)	-0.004 (-0.012 - 0.005)	0 (-0.005 - 0.005)	-0.005 (-0.014 - 0.005)	-0.015 (-0.033 - 0.002)
GAGSATLC	Gag Southern Atlantic coast	Mycteroperca microlepis	Gag	31	9729154b-6815-3d66-b8b0-f4f5858154aa	Schaefer	1962-2019	0.512, 0.209	6.138e+03, 0.563	0.866, 0.073	0.412, 0.163	1.004e+04, 0.149	0.893, 0.068	0.222 (0.154 - 0.308)	0.007 (0.005 - 0.01, 0)	-0.908 (-1.646 - -0.177)	-0.226 (-0.653 - 0.192)	0 (-0.006 - 0.006)	-0.001 (-0.008 - 0.007)	-0.003 (-0.012 - 0.006)	0 (-0.006 - 0.006)	-0.005 (-0.015 - 0.005)	-0.016 (-0.033 - 0.003)
GRAMBERGM	Greater amberjack Gulf of Mexico	Seriola dumerili	Greater amberjack	31	b6cf4e2b-414d-3825-8a7e-11774c10759b	Pella-Tomlinson	1950-2012	0.591, 0.209	8.679e+03, 0.563	0.866, 0.073	0.324, 0.143	1.773e+04, 0.141	0.929, 0.069	0.259 (0.192 - 0.342)	0.01 (0.007 - 0.013, 0)	-1.672 (-2.6 - -0.968)	-0.227 (-0.59 - 0.152)	-0.003 (-0.009 - 0.003)	-0.005 (-0.013 - 0.004)	-0.009 (-0.02 - 0.001)	-0.002 (-0.008 - 0.003)	-0.013 (-0.024 - -0.002)	-0.035 (-0.057 - -0.014)
GRAMBERSATLC	Greater amberjack Southern Atlantic coast	Seriola dumerili	Greater amberjack	31	f037c47a-c23f-30cb-9395-760099c023ea	Schaefer	1947-2006	0.591, 0.209	6.863e+03, 0.667	0.866, 0.073	0.427, 0.169	5.163e+03, 0.17	0.926, 0.066	0.06 (0.039 - 0.085)	0.004 (0.003 - 0.005, 0)	-1.672 (-2.6 - -0.968)	-0.227 (-0.59 - 0.152)	-0.002 (-0.008 - 0.003)	-0.005 (-0.013 - 0.004)	-0.009 (-0.02 - 0.001)	-0.002 (-0.008 - 0.003)	-0.013 (-0.025 - -0.002)	-0.035 (-0.058 - -0.015)
GRSNAPGM	Gray snapper Gulf of Mexico	Lutjanus griseus	Gray snapper	31	ed6ca098-34c3-3ccc-b27b-b29cb6e57dd4	Schaefer	1981-2015	0.447, 0.209	9.182e+03, 0.563	0.477, 0.158	0.33, 0.162	1.443e+04, 0.167	0.598, 0.162	0.163 (0.104 - 0.23)	0.001 (0 - 0.003, 0.828)	0.217 (-0.238 - 0.798)	0.139 (-0.225 - 0.545)	0.002 (-0.01 - 0.018)	0.002 (-0.014 - 0.02)	0.003 (-0.018 - 0.026)	0.001 (-0.008 - 0.013)	0.004 (-0.01 - 0.026)	0.009 (-0.014 - 0.036)
GTRIGGM	Gray triggerfish Gulf of Mexico	Balistes capriscus	Gray triggerfish	31	95b52195-655f-32d4-a7dd-0b8dcc652698	Schaefer	1945-2013	0.529, 0.209	1.531e+04, 0.563	0.866, 0.073	0.184, 0.159	2.619e+07, 0.059	0.926, 0.068	-0.018 (-0.021 - -0.014)	0 (-0.001 - 0, 0.771)	0.938 (0.429 - 1.384)	0.363 (0.107 - 0.587)	0.003 (-0.001 - 0.011)	0.007 (0 - 0.014)	0.009 (0.002 - 0.016)	0.003 (-0.002 - 0.01)	0.012 (0.004 - 0.021)	0.022 (0.009 - 0.035)
KMACKGM	King mackerel Gulf of Mexico	Scomberomorus cavalla	King mackerel	31	2d4200de-717b-3aec-8e63-35b9e3158f4f	Schaefer	1930-2017	0.657, 0.209	1.892e+04, 0.563	0.866, 0.073	0.191, 0.152	4.65e+09, 0.048	0.913, 0.068	-0.006 (-0.01 - -0.001)	0 (0 - 0, 0.982)	-0.792 (-1.065 - -0.482)	0.01 (-0.234 - 0.252)	-0.003 (-0.008 - 0.004)	-0.006 (-0.012 - 0.003)	-0.009 (-0.018 - 0.001)	-0.004 (-0.011 - 0.002)	-0.01 (-0.019 - -0.001)	-0.025 (-0.037 - -0.01)
KMACKSATLC	King mackerel Southern Atlantic coast	Scomberomorus cavalla	King mackerel	31	625f560b-0085-3784-8313-5f0ad86d679f	Schaefer	1950-2012	0.657, 0.209	1.801e+04, 0.667	0.866, 0.073	0.296, 0.165	6.302e+06, 0.085	0.927, 0.069	0.001 (-0.004 - 0.006)	0 (0 - 0.001, 0.941)	-0.792 (-1.065 - -0.482)	0.01 (-0.234 - 0.252)	-0.002 (-0.008 - 0.008)	-0.005 (-0.016 - 0.006)	-0.009 (-0.019 - 0.004)	-0.003 (-0.01 - 0.006)	-0.008 (-0.024 - 0.013)	-0.024 (-0.043 - 0.001)
LISQUIDATLC	Longfin inshore squid Atlantic Coast	Loligo pealeii	Longfin inshore squid	31	435d4477-1cb9-31d4-adb5-ab02976c88fc	Schaefer	1963-2019	0.949, 0.234	1.892e+05, 0.691	0.866, 0.073	0.838, 0.18	2.324e+05, 0.348	0.866, 0.073	0.125 (0.061 - 0.205)	0 (-0.002 - 0.001, 0.984)	-0.075 (-0.784 - 0.624)	-0.047 (-0.5 - 0.32)	0.001 (-0.003 - 0.006)	0.002 (-0.003 - 0.007)	0.002 (-0.005 - 0.008)	0.001 (-0.003 - 0.006)	0.002 (-0.007 - 0.01)	0.002 (-0.014 - 0.017)
MENATGM	Gulf menhaden Gulf of Mexico	Brevoortia patronus	Gulf menhaden	31	523ac12a-3bdc-3987-81ca-c9e1ce5d0194	Pella-Tomlinson	1948-2017	0.616, 0.209	7.444e+06, 0.667	0.866, 0.073	0.496, 0.196	1.075e+10, 0.032	0.867, 0.074	0.01 (0.003 - 0.017)	0 (-0.001 - 0, 0.976)	0.638 (0.168 - 1.065)	0.148 (-0.155 - 0.406)	0.003 (-0.001 - 0.009)	0.006 (0 - 0.012)	0.007 (0.002 - 0.014)	0.003 (-0.001 - 0.009)	0.01 (0.003 - 0.018)	0.018 (0.006 - 0.029)
MUTSNAPSATLCGM	Mutton snapper Southern Atlantic coast and Gulf of Mexico	Lutjanus analis	Mutton snapper	31	5c715c00-6540-3a73-b350-45605e109a95	Schaefer	1981-2013	0.443, 0.227	8.366e+03, 0.684	0.477, 0.158	0.304, 0.185	7.417e+03, 0.177	0.622, 0.13	0.129 (0.092 - 0.177)	-0.002 (-0.003 - 0, 0.48)	-0.236 (-0.685 - 0.104)	-0.159 (-0.44 - 0.044)	0.001 (-0.003 - 0.006)	0.002 (-0.003 - 0.008)	0.001 (-0.004 - 0.007)	0.001 (-0.003 - 0.006)	0.002 (-0.005 - 0.008)	0 (-0.01 - 0.009)
PINKSHRIMPGM	Pink shrimp Gulf of Mexico	Farfantepenaeus duorarum	Pink shrimp	31	59402281-cb8f-388e-873d-4e8348926f9c	Schaefer	1984-2017	0.509, 0.209	7.113e+04, 0.667	0.866, 0.073	0.455, 0.182	5.357e+04, 0.295	0.854, 0.07	0.125 (0.054 - 0.215)	-0.007 (-0.01 - -0.003, 0.283)	-0.459 (-1.32 - 0.295)	-0.313 (-0.885 - 0.057)	0.001 (-0.007 - 0.007)	0.002 (-0.006 - 0.01)	0 (-0.009 - 0.008)	0.001 (-0.005 - 0.007)	0 (-0.01 - 0.01)	-0.003 (-0.021 - 0.013)
RGROUPGM	Red grouper Gulf of Mexico	Epinephelus morio	Red grouper	31	02fecfff-caa0-37b7-8f60-b1c9d21650a7	Schaefer	1963-2017	0.603, 0.209	9.841e+03, 0.563	0.245, 0.25	0.451, 0.173	9.888e+05, 0.08	0.253, 0.253	0.035 (0.021 - 0.05)	-0.003 (-0.005 - -0.002, 0.094)	-0.093 (-0.602 - 0.333)	-0.412 (-0.958 - -0.1)	0.002 (-0.008 - 0.009)	0.004 (-0.004 - 0.012)	0.003 (-0.004 - 0.011)	0.002 (-0.004 - 0.009)	0.004 (-0.005 - 0.014)	0.006 (-0.006 - 0.018)
RGROUPSATL	Red grouper South Atlantic	Epinephelus morio	Red grouper	31	bf686645-b5b8-34eb-a479-05e7c066b4d3	Schaefer	1976-2008	0.603, 0.209	2.929e+03, 0.563	0.477, 0.158	0.529, 0.111	4.567e+03, 0.139	0.544, 0.124	0.383 (0.303 - 0.474)	0 (-0.002 - 0.002, 0.972)	-0.093 (-0.602 - 0.333)	-0.412 (-0.958 - -0.1)	0.002 (-0.006 - 0.01)	0.004 (-0.003 - 0.012)	0.003 (-0.004 - 0.012)	0.002 (-0.005 - 0.009)	0.005 (-0.004 - 0.014)	0.007 (-0.006 - 0.019)
RPORGYSATLC	Red porgy Southern Atlantic coast	Pagrus pagrus	Red porgy	31	86a1ede8-75e2-393b-b87b-7b11e96ad82c	Schaefer	1972-2017	0.517, 0.209	3.205e+03, 0.563	0.652, 0.135	0.26, 0.154	6.128e+03, 0.16	0.721, 0.121	0.136 (0.094 - 0.188)	0 (-0.001 - 0, 0.97)	-0.637 (-1.267 - -0.173)	-0.474 (-1.034 - -0.156)	0.001 (-0.007 - 0.008)	0.002 (-0.006 - 0.01)	-0.001 (-0.009 - 0.008)	0.001 (-0.007 - 0.007)	-0.001 (-0.011 - 0.008)	-0.006 (-0.02 - 0.007)
RSKATMATLC	Rosette skate Mid-Atlantic Coast	Leucoraja garmani	Rosette skate	31	001e7089-f89d-3e4b-9e20-3fac7bcf48b7	Pella-Tomlinson	1968-2018	0.158, 0.587	2.86e+04, 1.044	0.045, 0.764	0.108, 0.351	4.835e+04, 0.608	0.078, 0.392	0.087 (0.063 - 0.115)	-0.004 (-0.006 - -0.002, 0.344)	0.17 (-0.411 - 0.755)	-0.073 (-0.576 - 0.252)	0.002 (-0.003 - 0.009)	0.004 (-0.002 - 0.011)	0.004 (-0.002 - 0.012)	0.002 (-0.003 - 0.009)	0.006 (-0.003 - 0.015)	0.01 (-0.004 - 0.023)
RSNAPGM	Red snapper Gulf of Mexico	Lutjanus campechanus	Red snapper	31	932ead78-05a2-36d5-b3f0-db883a05371c	Schaefer	1872-2016	0.476, 0.268	1.707e+04, 0.622	0.866, 0.073	0.095, 0.155	1.146e+10, 0.032	0.956, 0.066	0 (-0.003 - 0.003)	0 (0 - 0, 0.561)	0.497 (0.055 - 0.992)	0.336 (0.016 - 0.76)	0.002 (-0.002 - 0.01)	0.005 (-0.002 - 0.013)	0.006 (0 - 0.014)	0.002 (-0.003 - 0.009)	0.008 (0 - 0.017)	0.012 (0.002 - 0.024)
RSNAPSATLC	Red snapper Southern Atlantic coast	Lutjanus campechanus	Red snapper	31	6f2b9a0c-0984-379b-80e6-3e96f3de2469	Fox	1950-2014	0.476, 0.268	2.415e+03, 0.622	0.866, 0.073	0.314, 0.278	1.014e+10, 0.043	0.897, 0.072	0.007 (0 - 0.017)	0 (-0.001 - 0.001, 0.981)	0.497 (0.055 - 0.992)	0.336 (0.016 - 0.76)	0.003 (-0.003 - 0.01)	0.005 (-0.002 - 0.013)	0.006 (0 - 0.014)	0.003 (-0.003 - 0.01)	0.008 (0 - 0.018)	0.013 (0.002 - 0.025)
SAILWATL	Sailfish Western Atlantic	Istiophorus albicans	Sailfish	31	837bb81c-f508-3c2f-a728-7e457d1594ae	Fox	1956-2018	0.241, 0.209	1.628e+04, 0.563	0.866, 0.073	0.22, 0.183	1.732e+04, 0.151	0.868, 0.067	0.119 (0.078 - 0.171)	0.005 (0.003 - 0.008, 0)	-0.19 (-0.695 - 0.292)	0.82 (0.484 - 1.319)	0.003 (-0.024 - 0.047)	0 (-0.033 - 0.032)	0 (-0.034 - 0.031)	0 (-0.022 - 0.016)	-0.003 (-0.028 - 0.022)	-0.01 (-0.034 - 0.019)
SBARSHARATL	Sandbar shark Atlantic	Carcharhinus plumbeus	Sandbar shark	31	b27dc3de-9b65-3d3d-be2c-09a63369b9ac	Schaefer	1960-2015	0.062, 0.228	1.272e+05, 0.581	0.866, 0.073	0.049, 0.184	6.442e+04, 0.107	0.886, 0.065	0.015 (0.008 - 0.021)	0.001 (0 - 0.001, 0.081)	-0.698 (-0.907 - -0.46)	-0.195 (-0.323 - -0.083)	-0.005 (-0.012 - 0.005)	-0.006 (-0.016 - 0.005)	-0.01 (-0.021 - 0.004)	-0.005 (-0.015 - 0.002)	-0.015 (-0.029 - -0.007)	-0.028 (-0.039 - -0.014)
SNOWGROUPSATLC	Snowy grouper Southern Atlantic coast	Epinephelus niveatus	Snowy grouper	31	0c7c8920-fd59-3150-b84d-1fd8fdb3bf6d	Pella-Tomlinson	1974-2018	0.158, 0.587	4.127e+03, 0.941	0.245, 0.25	0.118, 0.302	6.569e+03, 0.377	0.37, 0.251	0.145 (0.092 - 0.215)	0.002 (0.001 - 0.003, 0.265)	-0.729 (-1.519 - -0.139)	-0.361 (-0.898 - -0.031)	0 (-0.007 - 0.007)	0.001 (-0.007 - 0.008)	-0.002 (-0.011 - 0.007)	0 (-0.007 - 0.006)	-0.003 (-0.013 - 0.007)	-0.01 (-0.026 - 0.004)
SPANMACKGM	Spanish mackerel Gulf of Mexico	Scomberomorus maculatus	Spanish mackerel	31	4cc7aedd-7ce0-3f03-884a-dcf28edef77f	Schaefer	1948-2010	0.681, 0.209	2.649e+04, 0.667	0.866, 0.073	0.245, 0.153	3.236e+04, 0.154	0.908, 0.069	0.11 (0.078 - 0.147)	0.001 (0.001 - 0.001, 0.29)	-0.275 (-0.748 - 0.102)	-0.195 (-0.515 - -0.012)	0.001 (-0.004 - 0.006)	0.002 (-0.004 - 0.009)	0.001 (-0.005 - 0.008)	0.001 (-0.003 - 0.006)	0.002 (-0.006 - 0.01)	0 (-0.011 - 0.01)
SPANMACKSATLC	Spanish mackerel Southern Atlantic coast	Scomberomorus maculatus	Spanish mackerel	31	96fe1753-031b-3e64-833d-f6213f7a1763	Schaefer	1950-2011	0.681, 0.209	3.297e+04, 0.667	0.866, 0.073	0.493, 0.103	2.201e+04, 0.1	0.776, 0.059	0.216 (0.172 - 0.264)	0.005 (0.004 - 0.006, 0)	-0.275 (-0.748 - 0.102)	-0.195 (-0.515 - -0.012)	0.001 (-0.003 - 0.007)	0.003 (-0.003 - 0.009)	0.001 (-0.005 - 0.009)	0.001 (-0.003 - 0.007)	0.002 (-0.006 - 0.01)	0 (-0.011 - 0.011)
TILEGM	Tilefish Gulf of Mexico	Lopholatilus chamaeleonticeps	Tilefish	31	9e425764-83b1-321e-bd50-b21260dffb07	Pella-Tomlinson	1965-2009	0.158, 0.587	3.715e+03, 0.941	0.866, 0.073	0.18, 0.347	3.017e+03, 0.276	0.936, 0.067	0.057 (0.024 - 0.097)	0.004 (0.002 - 0.006, 0.001)	-0.442 (-1.593 - 0.735)	-0.312 (-0.68 - 0.015)	0.001 (-0.006 - 0.007)	0.002 (-0.007 - 0.011)	0 (-0.011 - 0.01)	0.001 (-0.005 - 0.007)	0 (-0.013 - 0.014)	-0.003 (-0.031 - 0.025)
TILESATLC	Tilefish Southern Atlantic coast	Lopholatilus chamaeleonticeps	Tilefish	31	779a5626-9641-3f9d-bf7f-fcdab4847f29	Schaefer	1962-2010	0.158, 0.587	1.283e+04, 0.941	0.866, 0.073	0.298, 0.164	5.29e+03, 0.141	0.872, 0.064	0.11 (0.073 - 0.14)	0.005 (0.004 - 0.007, 0)	-0.442 (-1.593 - 0.735)	-0.312 (-0.68 - 0.015)	0.001 (-0.006 - 0.008)	0.002 (-0.007 - 0.011)	0 (-0.011 - 0.011)	0.001 (-0.005 - 0.008)	0 (-0.014 - 0.014)	-0.003 (-0.031 - 0.025)
VSNAPGM	Vermilion snapper Gulf of Mexico	Rhomboplites aurorubens	Vermilion snapper	31	f19db668-32b1-308e-910f-acaa5e3bc893	Schaefer	1950-2017	0.477, 0.209	2.995e+04, 0.667	0.866, 0.073	0.223, 0.16	1.094e+10, 0.032	0.948, 0.067	0 (-0.007 - 0.007)	0 (0 - 0.001, 0.902)	1.047 (0.493 - 1.605)	0.588 (0.284 - 1.004)	0.004 (-0.003 - 0.013)	0.007 (-0.002 - 0.017)	0.01 (0.001 - 0.018)	0.003 (-0.004 - 0.012)	0.012 (0.003 - 0.023)	0.023 (0.009 - 0.037)
VSNAPSATLC	Vermilion snapper Southern Atlantic coast	Rhomboplites aurorubens	Vermilion snapper	31	1a37499b-b50d-30cc-b8f6-bc6ae342a197	Schaefer	1946-2016	0.477, 0.209	8.995e+03, 0.667	0.866, 0.073	0.223, 0.166	1.055e+10, 0.033	0.935, 0.068	0 (-0.008 - 0.009)	0 (0 - 0.001, 0.942)	1.047 (0.493 - 1.605)	0.588 (0.284 - 1.004)	0.004 (-0.003 - 0.013)	0.006 (-0.002 - 0.017)	0.01 (0.001 - 0.019)	0.004 (-0.004 - 0.012)	0.013 (0.004 - 0.024)	0.023 (0.009 - 0.038)
WSHRIMPGM	White shrimp Gulf of Mexico	Litopenaeus setiferus	White shrimp	31	6e2b178e-a55f-305a-8ad6-70883e5fff85	Schaefer	1984-2017	0.564, 0.209	2.964e+05, 0.667	0.866, 0.073	0.487, 0.178	2.73e+05, 0.231	0.861, 0.07	0.239 (0.138 - 0.371)	0 (-0.002 - 0.003, 0.983)	0.615 (-0.099 - 1.708)	0.355 (-0.182 - 0.929)	0.004 (-0.018 - 0.035)	0.004 (-0.033 - 0.042)	0.007 (-0.037 - 0.046)	0.004 (-0.012 - 0.026)	0.01 (-0.022 - 0.059)	0.022 (-0.018 - 0.068)
YEGROUPGM	Yellowedge grouper Gulf of Mexico	Epinephelus flavolimbatus	Yellowedge grouper	31	bc40e737-5a24-3809-bf3e-d768dd0dc4f9	Fox	1975-2009	0.158, 0.587	4.988e+04, 1.044	0.866, 0.073	0.075, 0.208	1.357e+04, 0.152	0.868, 0.073	0.066 (0.037 - 0.096)	0.003 (0.002 - 0.004, 0.004)	0.193 (-0.102 - 0.476)	0.153 (-0.003 - 0.316)	0.002 (-0.001 - 0.008)	0.004 (-0.002 - 0.01)	0.004 (-0.001 - 0.011)	0.002 (-0.001 - 0.007)	0.005 (-0.001 - 0.012)	0.007 (-0.001 - 0.016)
YTSNAPSATLCGM	Yellowtail snapper Southern Atlantic coast and Gulf of Mexico	Ocyurus chrysurus	Yellowtail snapper	31	7a769a1d-b97f-3ecf-b337-81e4a163625d	Schaefer	1950-2011	0.632, 0.209	7.593e+03, 0.667	0.866, 0.073	0.607, 0.205	1.231e+04, 0.391	0.866, 0.073	0.061 (0.025 - 0.119)	0.001 (0 - 0.003, 0.68)	-0.334 (-0.706 - 0.082)	-0.171 (-0.373 - 0.065)	-0.004 (-0.018 - 0.014)	-0.004 (-0.017 - 0.012)	-0.007 (-0.023 - 0.01)	-0.003 (-0.021 - 0.014)	-0.008 (-0.026 - 0.003)	-0.014 (-0.034 - 0.006)
ANCHOCWACIV-BEN	Anchovy Central West Africa Cote Divoire-Benin	Engraulis encrasicolus	Anchovy	34	0979cb2b-55b1-3fa9-a614-bf76144e6256	Pella-Tomlinson	1990-2017	0.591, 0.215	2.957e+05, 0.569	0.045, 0.764	0.687, 0.204	6.535e+05, 0.352	0.18, 0.541	0.33 (0.173 - 0.546)	-0.033 (-0.061 - -0.013, 0.005)	-1.996 (-3.021 - -0.694)	-0.314 (-0.552 - 0)	-0.01 (-0.028 - 0.006)	-0.006 (-0.026 - 0.014)	-0.017 (-0.041 - 0.001)	-0.015 (-0.035 - -0.002)	-0.024 (-0.044 - -0.001)	-0.053 (-0.089 - -0.01)
ANCHOCWAGAB-AGO	Anchovy Central West Africa Gabon-Angola	Engraulis encrasicolus	Anchovy	34	93a7d130-08fc-3deb-8910-d396cd92a8a4	Schaefer	1995-2017	0.591, 0.215	6.531e+03, 0.673	0.477, 0.158	0.638, 0.212	6.199e+03, 0.411	0.488, 0.156	0.197 (0.079 - 0.357)	-0.003 (-0.011 - 0.007, 0.935)	-1.996 (-3.021 - -0.694)	-0.314 (-0.552 - 0)	-0.008 (-0.022 - 0.003)	-0.009 (-0.024 - 0.006)	-0.015 (-0.03 - -0.002)	-0.01 (-0.02 - -0.001)	-0.025 (-0.045 - -0.006)	-0.055 (-0.092 - -0.014)
ANCHONWA	Anchovy North West Africa	Engraulis encrasicolus	Anchovy	34	60bb3bbd-62c7-3f30-9783-a0674cbaf5ac	Schaefer	1990-2016	0.591, 0.215	5.461e+05, 0.569	0.866, 0.073	0.684, 0.206	9.457e+05, 0.257	0.868, 0.073	0.158 (0.073 - 0.271)	0.009 (0.002 - 0.021, 0.536)	-1.996 (-3.021 - -0.694)	-0.314 (-0.552 - 0)	-0.009 (-0.022 - 0)	-0.009 (-0.022 - 0.003)	-0.017 (-0.032 - -0.003)	-0.011 (-0.022 - -0.002)	-0.027 (-0.046 - -0.007)	-0.058 (-0.094 - -0.016)
BGRUNTCWACIV-BEN	Bigeye grunt Central West Africa Cote Divoire-Benin	Brachydeuterus auritus	Bigeye grunt	34	f0a3c335-1a7d-30e2-b906-df7ae9a33fd3	Schaefer	1990-2006	0.565, 0.209	8.114e+04, 0.563	0.652, 0.135	0.541, 0.197	1.202e+05, 0.215	0.704, 0.129	0.236 (0.12 - 0.385)	0.014 (-0.001 - 0.03, 0.8)	0.358 (-0.426 - 1.233)	0.301 (-0.201 - 0.839)	0.004 (-0.013 - 0.031)	-0.004 (-0.03 - 0.013)	0.002 (-0.02 - 0.035)	0.008 (-0.006 - 0.039)	0.001 (-0.024 - 0.015)	0.003 (-0.024 - 0.029)
BIGEYEATL	Bigeye tuna Atlantic Ocean	Thunnus obesus	Bigeye tuna	34	33125035-6298-3226-bf49-b8bc4241929d	Pella-Tomlinson	1950-2018	0.654, 0.209	3.931e+05, 0.563	0.866, 0.073	0.39, 0.14	6.869e+05, 0.128	0.903, 0.061	0.186 (0.142 - 0.241)	0.008 (0.006 - 0.01, 0)	-0.374 (-1.035 - 0.31)	-0.602 (-1.634 - 0.215)	0.002 (-0.015 - 0.016)	-0.003 (-0.029 - 0.024)	-0.002 (-0.02 - 0.021)	0.001 (-0.008 - 0.022)	-0.01 (-0.033 - 0.007)	-0.006 (-0.043 - 0.041)
BONGACWAGAB-COD	Bonga Central West Africa Gabon-Congo DR	Ethmalosa fimbriata	Bonga	34	8667cf6d-d67c-3e9b-80e5-05607320e09d	Schaefer	1995-2017	0.925, 0.209	9.472e+04, 0.667	0.245, 0.25	0.968, 0.188	1.314e+05, 0.367	0.272, 0.237	0.258 (0.133 - 0.438)	-0.025 (-0.041 - -0.014, 0.009)	-0.017 (-0.682 - 1.111)	-0.085 (-0.436 - 0.295)	0 (-0.007 - 0.008)	0.002 (-0.005 - 0.011)	0.001 (-0.007 - 0.012)	0 (-0.007 - 0.008)	0.002 (-0.009 - 0.017)	0.004 (-0.018 - 0.035)
BSBRMNWAMRT-SEN	Bluespotted seabream North West Africa Mauritania-Senegal	Pagrus caeruleostictus	Bluespotted seabream	34	44657965-ac46-31f6-8a13-ca706edb78c0	Schaefer	1990-2016	0.4, 0.354	4.366e+04, 0.707	0.866, 0.073	0.352, 0.299	7.795e+04, 0.275	0.875, 0.072	0.122 (0.056 - 0.218)	0.007 (0.001 - 0.014, 0.57)	NA	NA	NA	NA	NA	NA	NA	NA
CHMACKCWAGAB-AGO	Cunene horse mackerel Central West Africa Gabon-Angola	Trachurus trecae	Cunene horse mackerel	34	38554608-7e0b-3d59-9446-c4cb8e7c487a	Fox	1990-2017	1.102, 0.209	3.103e+05, 0.667	0.866, 0.073	1.165, 0.21	4.059e+05, 0.47	0.868, 0.076	0.15 (0.052 - 0.319)	0 (-0.004 - 0.006, 0.976)	-1.582 (-3.152 - 0.474)	-0.299 (-1.883 - 1.401)	-0.006 (-0.032 - 0.018)	-0.006 (-0.033 - 0.025)	-0.012 (-0.043 - 0.015)	-0.008 (-0.035 - 0.016)	-0.019 (-0.046 - 0.008)	-0.042 (-0.087 - 0.012)
CHMACKCWAGNB-LBR	Cunene horse mackerel Central West Africa Guinea Bissau-Liberia	Trachurus trecae	Cunene horse mackerel	34	67dc1922-3c38-35ce-82b6-f3fc995b4cb1	Pella-Tomlinson	1990-2017	1.102, 0.209	1.305e+05, 0.667	0.245, 0.25	1.159, 0.202	1.44e+05, 0.47	0.252, 0.248	0.234 (0.113 - 0.472)	-0.016 (-0.03 - -0.004, 0.39)	-1.582 (-3.152 - 0.474)	-0.299 (-1.883 - 1.401)	-0.006 (-0.035 - 0.023)	-0.006 (-0.037 - 0.029)	-0.009 (-0.041 - 0.02)	-0.007 (-0.031 - 0.014)	-0.018 (-0.049 - 0.012)	-0.037 (-0.086 - 0.019)
CHMACKNWA	Cunene horse mackerel North West Africa	Trachurus trecae	Cunene horse mackerel	34	5448625f-db95-3b6b-841c-5ec536f9088d	Schaefer	1990-2016	1.102, 0.209	1.639e+06, 0.667	0.245, 0.25	0.699, 0.163	1.533e+06, 0.235	0.197, 0.225	0.405 (0.205 - 0.64)	-0.003 (-0.01 - 0.006, 0.952)	-1.582 (-3.152 - 0.474)	-0.299 (-1.883 - 1.401)	-0.005 (-0.025 - 0.016)	-0.007 (-0.032 - 0.021)	-0.013 (-0.039 - 0.012)	-0.006 (-0.023 - 0.01)	-0.019 (-0.046 - 0.009)	-0.042 (-0.091 - 0.015)
DRSHRIMPCWA	Deep water rose shrimp Central West Africa	Parapenaeus longirostris	Deep water rose shrimp	34	128b6502-70a4-33a6-b643-01e7de1fc945	Schaefer	1990-2007	1.03, 0.209	2.589e+04, 0.667	0.245, 0.25	1.321, 0.177	4.854e+04, 0.395	0.293, 0.154	0.237 (0.14 - 0.388)	-0.037 (-0.051 - -0.026, 0.059)	-1.56 (-4.441 - 0.888)	-0.413 (-1.526 - 0.352)	-0.006 (-0.023 - 0.006)	-0.006 (-0.024 - 0.01)	-0.011 (-0.033 - 0.008)	-0.007 (-0.026 - 0.005)	-0.019 (-0.054 - 0.012)	-0.041 (-0.111 - 0.025)
FSCADNWA	False scad North West Africa	Caranx rhonchus	False scad	34	dcc0864e-ed09-3d37-a3be-983363cd911d	Fox	1990-2010	0.321, 0.209	3.147e+05, 0.563	0.652, 0.135	0.332, 0.205	3.393e+05, 0.335	0.657, 0.135	0.14 (0.059 - 0.255)	0.009 (-0.004 - 0.029, 0.914)	0.003 (-0.676 - 0.799)	0.098 (-0.101 - 0.257)	0 (-0.005 - 0.004)	-0.001 (-0.007 - 0.005)	0 (-0.008 - 0.008)	0 (-0.004 - 0.004)	-0.001 (-0.011 - 0.011)	-0.002 (-0.023 - 0.022)
HMACKNWA	Horse mackerel North West Africa	Trachurus trachurus	Horse mackerel	34	91d28a44-d3fc-3d86-85f2-bb021cda0dfc	Fox	1990-2016	0.464, 0.22	6.602e+05, 0.573	0.866, 0.073	0.522, 0.22	6.682e+05, 0.268	0.869, 0.072	0.214 (0.091 - 0.378)	0.016 (0.004 - 0.032, 0.227)	0.539 (-0.996 - 2.33)	0.201 (-0.163 - 0.553)	0.002 (-0.006 - 0.013)	0.001 (-0.007 - 0.013)	0.005 (-0.01 - 0.022)	0.004 (-0.006 - 0.017)	0.007 (-0.014 - 0.034)	0.015 (-0.03 - 0.068)
LDENTNWA	Large eye dentex North West Africa	Dentex macrophthalmus	Large eye dentex	34	c0d9a7b5-00dd-3a2e-a315-f3d86d0a208e	Fox	1990-2016	0.98, 0.209	1.537e+04, 0.563	0.866, 0.073	0.943, 0.204	1.808e+04, 0.174	0.877, 0.072	0.516 (0.325 - 0.757)	0.041 (0.02 - 0.07, 0.002)	NA	NA	NA	NA	NA	NA	NA	NA
MSARDCWACIV-BEN	Madeiran sardinella Central West Africa Cote Divoire-Benin	Sardinella maderensis	Madeiran sardinella	34	5b8db9bb-d367-38ed-a735-58f06d671b95	Schaefer	1990-2017	0.575, 0.209	8.575e+04, 0.563	0.652, 0.135	0.521, 0.183	1.227e+05, 0.163	0.641, 0.126	0.277 (0.177 - 0.389)	0.01 (0.002 - 0.017, 0.389)	0.741 (-0.026 - 1.529)	0.51 (-0.013 - 0.927)	0.007 (-0.016 - 0.043)	-0.006 (-0.037 - 0.016)	0.005 (-0.025 - 0.047)	0.014 (-0.002 - 0.049)	0.003 (-0.028 - 0.019)	0.008 (-0.023 - 0.037)
OCTONWACBL	Octopus North West Africa Cape Blanc	Octopus vulgaris	Octopus	34	b123456e-e346-3150-83b7-bce5afecbdac	Schaefer	1990-2016	0.808, 0.209	2.279e+05, 0.667	0.866, 0.073	0.776, 0.19	1.836e+05, 0.271	0.879, 0.072	0.298 (0.126 - 0.489)	0.006 (0 - 0.013, 0.894)	1.214 (-1.1 - 4.394)	-0.074 (-0.189 - 0.108)	0.015 (-0.017 - 0.091)	0.014 (-0.037 - 0.068)	0 (-0.037 - 0.033)	0.016 (-0.016 - 0.078)	0.023 (-0.015 - 0.089)	0.045 (-0.027 - 0.137)
OCTONWADAK	Octopus North West Africa Dakhla	Octopus vulgaris	Octopus	34	9878e724-4eee-3870-be44-022006df0844	Fox	1990-2016	0.808, 0.209	2.507e+05, 0.563	0.245, 0.25	0.928, 0.202	4.976e+05, 0.324	0.302, 0.215	0.253 (0.134 - 0.436)	-0.024 (-0.04 - -0.013, 0.045)	1.214 (-1.1 - 4.394)	-0.074 (-0.189 - 0.108)	0.002 (-0.047 - 0.045)	0.003 (-0.038 - 0.055)	-0.011 (-0.058 - 0.03)	0.005 (-0.046 - 0.055)	0.003 (-0.051 - 0.057)	0.003 (-0.072 - 0.081)
RGRUNTNWA	Rubberlip grunt North West Africa	Plectorhinchus mediterraneus	Rubberlip grunt	34	a6ec6183-a6b5-3d80-a6f2-985b6969fa15	Schaefer	1990-2016	0.533, 0.209	3.172e+04, 0.563	0.866, 0.073	0.575, 0.205	4.894e+04, 0.249	0.868, 0.073	0.09 (0.042 - 0.149)	0.01 (0.003 - 0.018, 0.273)	NA	NA	NA	NA	NA	NA	NA	NA
RPANDCWACIV-BEN	Red pandora Central West Africa Cote Divoire-Benin	Pagellus bellottii	Red pandora	34	06b7b71a-68e7-3197-b1ef-30c2b30a68f9	Schaefer	1990-2006	0.822, 0.209	2.155e+04, 0.563	0.652, 0.135	0.876, 0.193	3.296e+04, 0.216	0.68, 0.13	0.407 (0.188 - 0.657)	0.012 (-0.011 - 0.035, 0.85)	1.209 (-0.033 - 2.614)	0.706 (0.095 - 1.423)	0.01 (-0.022 - 0.061)	-0.007 (-0.05 - 0.026)	0.009 (-0.03 - 0.068)	0.021 (-0.001 - 0.072)	0.007 (-0.033 - 0.032)	0.017 (-0.021 - 0.062)
RSARDCWACIV-BEN	Round sardinella Central West Africa Cote Divoire-Benin	Sardinella aurita	Round sardinella	34	4ad351c2-43ca-30c2-ab00-eb1c9d237a18	Schaefer	1990-2017	0.737, 0.237	2.794e+05, 0.591	0.477, 0.158	0.784, 0.211	4.239e+05, 0.194	0.472, 0.143	0.509 (0.32 - 0.749)	0.015 (0.006 - 0.026, 0.126)	1.93 (0.668 - 3.287)	0.944 (0.334 - 1.667)	0.015 (-0.026 - 0.079)	-0.007 (-0.06 - 0.033)	0.014 (-0.034 - 0.089)	0.029 (0.001 - 0.089)	0.013 (-0.036 - 0.042)	0.033 (-0.015 - 0.083)
SAILEATL	Sailfish Eastern Atlantic	Istiophorus albicans	Sailfish	34	e961f6c8-a99d-35af-a017-b27261083177	Fox	1957-2018	0.241, 0.209	3.963e+04, 0.563	0.866, 0.073	0.152, 0.147	3.424e+04, 0.116	0.896, 0.064	0.143 (0.105 - 0.19)	0.006 (0.005 - 0.008, 0)	-0.19 (-0.695 - 0.292)	0.82 (0.484 - 1.319)	-0.014 (-0.063 - 0.021)	-0.015 (-0.043 - 0.015)	-0.003 (-0.037 - 0.025)	-0.005 (-0.041 - 0.024)	-0.017 (-0.046 - 0.022)	-0.035 (-0.073 - -0.002)
SARDNWAZAB	Sardine North West Africa Zone A+B	Sardina pilchardus	Sardine	34	8f5fbf48-74cf-3925-89a6-8bd9080cdd95	Schaefer	1990-2016	0.6, 0.209	2.202e+06, 0.563	0.245, 0.25	0.678, 0.195	3.961e+06, 0.28	0.268, 0.222	0.29 (0.148 - 0.495)	-0.008 (-0.019 - 0.005, 0.797)	-0.665 (-2.128 - 1.603)	-0.431 (-1.082 - 0.3)	-0.002 (-0.016 - 0.01)	0.002 (-0.013 - 0.018)	-0.003 (-0.023 - 0.021)	-0.005 (-0.024 - 0.009)	-0.005 (-0.031 - 0.026)	-0.011 (-0.061 - 0.056)
SARDNWAZC	Sardine North West Africa Zone C	Sardina pilchardus	Sardine	34	c1c0fbf9-3810-3cf5-b698-20bc6650d0c4	Schaefer	1990-2016	0.6, 0.209	5.065e+06, 0.667	0.477, 0.158	0.589, 0.207	4.607e+06, 0.422	0.492, 0.158	0.162 (0.065 - 0.311)	-0.009 (-0.018 - -0.002, 0.485)	-0.665 (-2.128 - 1.603)	-0.431 (-1.082 - 0.3)	-0.001 (-0.013 - 0.011)	0.001 (-0.014 - 0.016)	-0.002 (-0.021 - 0.019)	-0.003 (-0.017 - 0.008)	-0.005 (-0.028 - 0.026)	-0.008 (-0.055 - 0.055)
SKJEATL	Skipjack tuna Eastern Atlantic	Katsuwonus pelamis	Skipjack tuna	34	1e79e879-5377-3a9c-9f20-853e77621672	Fox	1951-2016	0.566, 0.209	1.872e+06, 0.667	0.866, 0.073	0.616, 0.198	1.725e+06, 0.283	0.899, 0.065	0.066 (0.034 - 0.108)	0.002 (0.001 - 0.004, 0)	0.46 (0.05 - 0.791)	-1.148 (-2.104 - -0.485)	0.017 (-0.034 - 0.089)	0.019 (-0.02 - 0.063)	0.006 (-0.035 - 0.058)	0.008 (-0.037 - 0.057)	0.023 (-0.034 - 0.065)	0.056 (0.019 - 0.113)
SPSHRIMPCWA	Southern pink shrimp Central West Africa	Farfantepenaeus notialis	Southern pink shrimp	34	7c52af2e-bebb-3aea-9766-d4208e6abe45	Schaefer	1990-2007	0.461, 0.209	5.069e+04, 0.667	0.245, 0.25	0.495, 0.179	6.063e+04, 0.419	0.252, 0.171	0.193 (0.104 - 0.321)	-0.017 (-0.026 - -0.008, 0.22)	-0.159 (-0.817 - 0.677)	0.154 (-0.253 - 0.666)	-0.007 (-0.059 - 0.02)	-0.005 (-0.052 - 0.044)	0 (-0.026 - 0.029)	-0.004 (-0.034 - 0.022)	-0.01 (-0.059 - 0.014)	-0.018 (-0.074 - 0.02)
SPSHRIMPNWAMRT	Southern pink shrimp North West Africa Mauritania	Farfantepenaeus notialis	Southern pink shrimp	34		Schaefer	1990-2019	0.461, 0.209	1.148e+04, 0.563	0.652, 0.135	0.475, 0.198	1.46e+04, 0.192	0.659, 0.134	0.201 (0.099 - 0.311)	0.01 (0 - 0.019, 0.536)	-0.159 (-0.817 - 0.677)	0.154 (-0.253 - 0.666)	NA	NA	NA	NA	NA	NA
THREADCWACIV-BEN	Threadfin Central West Africa Cote Divoire-Benin	Galeoides decadactylus	Threadfin	34	1bfde57e-b9e6-3dee-b0e3-1017a557c4ca	Schaefer	1990-2006	0.487, 0.209	1.421e+04, 0.563	0.652, 0.135	0.466, 0.201	2.14e+04, 0.227	0.723, 0.133	0.205 (0.101 - 0.324)	0.016 (0.002 - 0.035, 0.586)	0.744 (-0.104 - 1.999)	-0.173 (-1.194 - 0.678)	0.002 (-0.033 - 0.03)	0.009 (-0.024 - 0.062)	0.008 (-0.03 - 0.052)	-0.001 (-0.047 - 0.028)	0.015 (-0.015 - 0.071)	0.032 (-0.018 - 0.106)
THREADCWAGAB-AGO	Threadfin Central West Africa Gabon-Angola	Galeoides decadactylus	Threadfin	34	fbdca8af-cd52-3e41-b803-26fa74e0cb5c	Fox	1990-2007	0.487, 0.209	4.245e+04, 0.563	0.045, 0.764	0.453, 0.18	6.594e+04, 0.303	0.041, 0.443	0.475 (0.277 - 0.711)	-0.044 (-0.08 - -0.004, 0.529)	0.744 (-0.104 - 1.999)	-0.173 (-1.194 - 0.678)	0.004 (-0.015 - 0.022)	0.008 (-0.013 - 0.04)	0.009 (-0.011 - 0.039)	0.002 (-0.015 - 0.019)	0.015 (-0.007 - 0.052)	0.032 (-0.012 - 0.094)
YFINATL	Yellowfin tuna Atlantic Ocean	Thunnus albacares	Yellowfin tuna	34	9730faf8-f73e-3c40-9c05-90e1ec41e63f	Schaefer	1950-2018	0.566, 0.209	1.523e+06, 0.667	0.866, 0.073	0.492, 0.159	1.19e+06, 0.148	0.893, 0.064	0.185 (0.134 - 0.249)	0.006 (0.004 - 0.008, 0)	0.069 (-3.105 - 2.672)	-0.596 (-1.875 - 0.409)	0.002 (-0.014 - 0.016)	0.006 (-0.012 - 0.023)	0.003 (-0.028 - 0.031)	-0.003 (-0.026 - 0.013)	0.007 (-0.028 - 0.04)	0.012 (-0.07 - 0.087)
ALBAMED	Albacore tuna Mediterranean Sea	Thunnus alalunga	Albacore tuna	37	f4853ef9-135c-3886-b91f-f97e5e01cdfa	Fox	1957-2020	0.522, 0.209	2.359e+04, 0.563	0.477, 0.158	0.313, 0.163	3.459e+04, 0.151	0.482, 0.158	0.168 (0.115 - 0.232)	0.004 (0.002 - 0.007, 0.039)	0.804 (0.211 - 1.38)	0.667 (0.137 - 1.355)	-0.023 (-0.106 - 0.018)	0.028 (0.003 - 0.089)	-0.003 (-0.031 - 0.019)	0.012 (-0.019 - 0.072)	0.028 (-0.024 - 0.081)	0.027 (-0.007 - 0.069)
ANCHMEDGSA17-18	Anchovy Adriatic Sea (GSA 17,18)	Engraulis encrasicolus	Anchovy	37	53f7ce3e-2bde-3d62-9177-22a43ff07b5f	Schaefer	1975-2016	0.591, 0.215	1.918e+05, 0.569	0.652, 0.135	0.527, 0.166	2.984e+05, 0.166	0.643, 0.122	0.342 (0.233 - 0.47)	0.007 (0.004 - 0.009, 0.068)	-1.996 (-3.021 - -0.694)	-0.314 (-0.552 - 0)	-0.005 (-0.027 - 0.011)	-0.018 (-0.031 - -0.004)	-0.023 (-0.046 - -0.002)	-0.013 (-0.026 - 0.002)	-0.032 (-0.053 - -0.009)	-0.071 (-0.114 - -0.021)
ANCHMEDGSA29	Anchovy Black Sea	Engraulis encrasicolus	Anchovy	37	4da05e49-f6ac-3d93-a28b-423fb9a11acb	Fox	1988-2016	0.591, 0.215	1.071e+06, 0.569	0.245, 0.25	0.79, 0.143	9.951e+05, 0.149	0.3, 0.173	0.957 (0.694 - 1.248)	-0.042 (-0.055 - -0.031, 0.004)	-1.996 (-3.021 - -0.694)	-0.314 (-0.552 - 0)	-0.013 (-0.042 - 0.019)	-0.015 (-0.039 - -0.001)	-0.031 (-0.066 - -0.005)	-0.01 (-0.04 - 0.012)	-0.033 (-0.061 - -0.01)	-0.074 (-0.123 - -0.026)
ANCHMEDGSA6	Anchovy Northern Spain	Engraulis encrasicolus	Anchovy	37	f9c157e9-d24d-3dca-952c-0742b63d622b	Schaefer	1945-2016	0.591, 0.215	1.764e+05, 0.673	0.477, 0.158	0.529, 0.13	1.087e+05, 0.124	0.457, 0.106	0.218 (0.169 - 0.277)	0.005 (0.004 - 0.007, 0)	-1.996 (-3.021 - -0.694)	-0.314 (-0.552 - 0)	-0.006 (-0.038 - 0.053)	-0.022 (-0.049 - 0.003)	-0.017 (-0.045 - 0.012)	-0.021 (-0.038 - -0.004)	-0.039 (-0.069 - -0.009)	-0.068 (-0.119 - -0.016)
ANCHMEDGSA7	Anchovy Gulf of Lions	Engraulis encrasicolus	Anchovy	37	a965318a-4b29-3b6f-b9a6-4ed6a676c779	Schaefer	1993-2011	0.591, 0.215	2.604e+04, 0.569	0.245, 0.25	0.562, 0.183	5.435e+04, 0.268	0.288, 0.203	0.293 (0.162 - 0.492)	-0.014 (-0.027 - 0.004, 0.753)	-1.996 (-3.021 - -0.694)	-0.314 (-0.552 - 0)	-0.003 (-0.025 - 0.019)	-0.02 (-0.034 - -0.005)	-0.021 (-0.043 - 0)	-0.015 (-0.03 - 0)	-0.034 (-0.055 - -0.01)	-0.07 (-0.114 - -0.02)
GRSHRIMPMEDGSA9-11	Giant red shrimp Geographical Sub-Areas 9-11	Aristaeomorpha foliacea	Giant red shrimp	37	7aacaa27-fe9f-389f-9550-85bd63696fd5	Schaefer	2005-2019	0.468, 0.229	6.074e+03, 0.686	0.652, 0.135	0.461, 0.204	5.136e+03, 0.351	0.614, 0.131	0.173 (0.076 - 0.308)	-0.002 (-0.011 - 0.007, 0.952)	NA	NA	NA	NA	NA	NA	NA	NA
HAKEMEDGSA17-18	Hake Adriatic Sea (GSA 17,18)	Merluccius merluccius	Hake	37	e0902f54-b5d8-312a-accd-85034e1ce5ff	Schaefer	1998-2019	0.531, 0.209	8.822e+04, 0.667	0.652, 0.135	0.527, 0.192	6.654e+04, 0.28	0.648, 0.124	0.239 (0.112 - 0.394)	0.011 (0.004 - 0.019, 0.353)	-0.142 (-2.934 - 3.078)	0.367 (-0.439 - 1.117)	-0.008 (-0.044 - 0.01)	0.004 (-0.031 - 0.044)	-0.004 (-0.045 - 0.038)	-0.003 (-0.032 - 0.029)	0.001 (-0.049 - 0.058)	-0.004 (-0.112 - 0.112)
HAKEMEDGSA19	Hake Western Ionian Sea	Merluccius merluccius	Hake	37	4d6f3906-6a74-3505-9ac4-df02a17bbb34	Schaefer	2004-2019	0.531, 0.209	1.016e+04, 0.667	0.866, 0.073	0.519, 0.195	9.665e+03, 0.347	0.875, 0.073	0.137 (0.046 - 0.257)	0.004 (-0.003 - 0.012, 0.95)	-0.142 (-2.934 - 3.078)	0.367 (-0.439 - 1.117)	-0.009 (-0.049 - 0.013)	0.006 (-0.034 - 0.054)	-0.005 (-0.044 - 0.033)	-0.002 (-0.033 - 0.039)	0.001 (-0.047 - 0.059)	-0.005 (-0.107 - 0.104)
HAKEMEDGSA20	Hake Eastern Ionian Sea	Merluccius merluccius	Hake	37	7d200fab-d334-3869-b9fc-40fc5a7ce509	Schaefer	2003-2019	0.531, 0.209	6.733e+03, 0.563	0.245, 0.25	0.633, 0.199	9.73e+03, 0.247	0.236, 0.201	0.387 (0.216 - 0.595)	-0.014 (-0.029 - 0.002, 0.881)	-0.142 (-2.934 - 3.078)	0.367 (-0.439 - 1.117)	-0.009 (-0.05 - 0.013)	0.006 (-0.036 - 0.062)	-0.005 (-0.044 - 0.033)	-0.001 (-0.034 - 0.042)	0.001 (-0.048 - 0.062)	-0.006 (-0.106 - 0.103)
HAKEMEDGSA7	Hake Gulf of Lions	Merluccius merluccius	Hake	37	e4889d76-671b-3e91-845e-6434f5133434	Schaefer	1998-2012	0.531, 0.209	1.01e+04, 0.563	0.866, 0.073	0.518, 0.192	1.392e+04, 0.2	0.851, 0.072	0.228 (0.094 - 0.38)	0.002 (-0.014 - 0.02, 0.955)	-0.142 (-2.934 - 3.078)	0.367 (-0.439 - 1.117)	-0.01 (-0.054 - 0.015)	0.007 (-0.031 - 0.053)	-0.006 (-0.043 - 0.032)	-0.001 (-0.029 - 0.035)	0.004 (-0.051 - 0.067)	-0.004 (-0.112 - 0.112)
HAKEMEDGSA8-11	Hake Geographical Sub-Areas 8-11	Merluccius merluccius	Hake	37	01309ca2-38c3-3f9f-a5f7-c67737877409	Schaefer	2005-2019	0.531, 0.209	3.769e+04, 0.667	0.866, 0.073	0.508, 0.188	2.968e+04, 0.286	0.877, 0.072	0.163 (0.061 - 0.29)	0.005 (-0.003 - 0.014, 0.878)	-0.142 (-2.934 - 3.078)	0.367 (-0.439 - 1.117)	NA	NA	NA	NA	NA	NA
NEPHMEDGSA17-18	Norway lobster Adriatic Sea (GSA 17,18)	Nephrops norvegicus	Norway lobster	37	eedcf38f-117c-34bc-9b2e-b3fb704f00c7	Fox	1970-2019	0.52, 0.209	1.297e+04, 0.563	0.652, 0.135	0.375, 0.153	1.687e+04, 0.141	0.689, 0.112	0.302 (0.212 - 0.409)	0.011 (0.008 - 0.016, 0)	0.643 (-0.266 - 1.606)	-0.015 (-0.148 - 0.126)	0.006 (-0.001 - 0.02)	0.004 (-0.006 - 0.017)	0.011 (-0.002 - 0.027)	0.005 (-0.005 - 0.016)	0.011 (-0.005 - 0.028)	0.028 (-0.007 - 0.067)
NEPHMEDGSA5	Norway lobster Balearic Island	Nephrops norvegicus	Norway lobster	37	495b5176-9ccf-3645-9f1e-dedd4954b6c3	Schaefer	1986-2011	0.52, 0.209	2.281e+02, 0.667	0.245, 0.25	0.498, 0.205	2.491e+02, 0.351	0.244, 0.219	0.224 (0.099 - 0.393)	-0.01 (-0.02 - -0.001, 0.334)	0.643 (-0.266 - 1.606)	-0.015 (-0.148 - 0.126)	0.005 (-0.003 - 0.019)	0.004 (-0.007 - 0.015)	0.01 (-0.001 - 0.025)	0.005 (-0.005 - 0.016)	0.01 (-0.006 - 0.027)	0.028 (-0.007 - 0.066)
NEPHMEDGSA6	Norway lobster Northern Spain	Nephrops norvegicus	Norway lobster	37	82d571dd-df68-352e-b14c-ad58ff218be7	Schaefer	2002-2015	0.52, 0.209	4.673e+03, 0.667	0.866, 0.073	0.535, 0.204	4.095e+03, 0.368	0.869, 0.073	0.13 (0.042 - 0.247)	0.009 (-0.007 - 0.028, 0.883)	0.643 (-0.266 - 1.606)	-0.015 (-0.148 - 0.126)	0.005 (-0.003 - 0.02)	0.004 (-0.007 - 0.016)	0.011 (-0.001 - 0.025)	0.006 (-0.005 - 0.016)	0.01 (-0.006 - 0.027)	0.028 (-0.007 - 0.066)
NEPHMEDGSA9	Norway lobster Ligurian and North Tyrrhenian Sea	Nephrops norvegicus	Norway lobster	37	73080233-5c28-3e4c-8a02-145a134362c6	Schaefer	1994-2019	0.52, 0.209	3.357e+03, 0.667	0.477, 0.158	0.447, 0.171	2.486e+03, 0.189	0.493, 0.14	0.234 (0.154 - 0.327)	-0.003 (-0.006 - 0, 0.78)	0.643 (-0.266 - 1.606)	-0.015 (-0.148 - 0.126)	0.006 (-0.002 - 0.02)	0.004 (-0.006 - 0.016)	0.011 (-0.002 - 0.026)	0.005 (-0.006 - 0.016)	0.011 (-0.006 - 0.028)	0.028 (-0.007 - 0.066)
RDSHRMPMEDGSA1	Red shrimp Northern Alboran Sea	Aristeus antennatus	Red shrimp	37	8ca4b02b-207c-3723-8f70-b695a7584583	Schaefer	2002-2019	0.48, 0.209	8.773e+02, 0.563	0.866, 0.073	0.476, 0.193	1.232e+03, 0.195	0.854, 0.072	0.206 (0.099 - 0.344)	0.002 (-0.007 - 0.011, 0.956)	0.296 (-0.353 - 1.329)	0.085 (-0.174 - 0.335)	0.001 (-0.005 - 0.01)	0.003 (-0.004 - 0.011)	0.005 (-0.005 - 0.017)	0.002 (-0.004 - 0.01)	0.006 (-0.005 - 0.022)	0.014 (-0.012 - 0.05)
RDSHRMPMEDGSA6-7	Red shrimp Geographical Sub-Areas 6-7	Aristeus antennatus	Red shrimp	37	48395e06-a930-33f5-a1a9-2e0e283ba7bc	Schaefer	2002-2019	0.48, 0.209	8.26e+03, 0.667	0.477, 0.158	0.457, 0.175	1e+04, 0.4	0.447, 0.135	0.136 (0.067 - 0.236)	-0.008 (-0.014 - -0.002, 0.649)	0.296 (-0.353 - 1.329)	0.085 (-0.174 - 0.335)	NA	NA	NA	NA	NA	NA
RMULLMEDGSA1	Red mullet Northern Alboran Sea	Mullus barbatus	Red mullet	37	68ef7c0f-060d-30d2-936b-d6161a6a9118	Schaefer	2004-2019	0.683, 0.231	1.68e+03, 0.688	0.652, 0.135	0.763, 0.212	1.005e+03, 0.26	0.604, 0.128	0.335 (0.133 - 0.558)	-0.001 (-0.013 - 0.011, 0.96)	1.189 (-1.996 - 5.012)	0.139 (-1.076 - 1.599)	0.005 (-0.016 - 0.03)	0.01 (-0.022 - 0.045)	0.016 (-0.017 - 0.056)	0.008 (-0.018 - 0.038)	0.021 (-0.032 - 0.083)	0.049 (-0.06 - 0.172)
RMULLMEDGSA10	Red mullet South Tyrrhenian Sea	Mullus barbatus	Red mullet	37	2a0850b7-4f9e-357b-abeb-728ec7e44805	Schaefer	2002-2019	0.683, 0.231	4.128e+03, 0.688	0.866, 0.073	0.657, 0.196	2.583e+03, 0.253	0.843, 0.073	0.29 (0.128 - 0.481)	0.001 (-0.007 - 0.009, 0.96)	1.189 (-1.996 - 5.012)	0.139 (-1.076 - 1.599)	0.004 (-0.032 - 0.045)	0.011 (-0.041 - 0.07)	0.017 (-0.018 - 0.058)	0.009 (-0.029 - 0.049)	0.022 (-0.04 - 0.093)	0.051 (-0.063 - 0.18)
RMULLMEDGSA22	Red mullet Aegean Sea	Mullus barbatus	Red mullet	37	f4f750c0-8890-380c-8f1f-cc9e4dbc275c	Fox	2003-2019	0.683, 0.231	2.18e+04, 0.688	0.245, 0.25	0.607, 0.194	1.36e+04, 0.228	0.248, 0.187	0.697 (0.458 - 0.973)	-0.026 (-0.046 - -0.008, 0.421)	1.189 (-1.996 - 5.012)	0.139 (-1.076 - 1.599)	NA	NA	NA	NA	NA	NA
RMULLMEDGSA29	Red mullet Black Sea	Mullus barbatus	Red mullet	37	11bebfca-16c9-31c1-9926-b79550d7a476	Pella-Tomlinson	1990-2016	0.683, 0.231	3.263e+04, 0.688	0.652, 0.135	0.473, 0.162	1.942e+04, 0.173	0.644, 0.128	0.396 (0.234 - 0.578)	0.006 (0.001 - 0.01, 0.689)	1.189 (-1.996 - 5.012)	0.139 (-1.076 - 1.599)	0.009 (-0.026 - 0.05)	0.01 (-0.02 - 0.06)	0.023 (-0.039 - 0.105)	0.007 (-0.023 - 0.049)	0.023 (-0.034 - 0.102)	0.051 (-0.082 - 0.208)
RMULLMEDGSA6	Red mullet Northern Spain	Mullus barbatus	Red mullet	37	4d719416-a646-3c07-a0b2-74906b3d718e	Schaefer	2003-2019	0.683, 0.231	1.164e+04, 0.688	0.477, 0.158	0.631, 0.196	1.434e+04, 0.422	0.44, 0.131	0.196 (0.096 - 0.372)	-0.011 (-0.02 - -0.003, 0.61)	1.189 (-1.996 - 5.012)	0.139 (-1.076 - 1.599)	0.004 (-0.042 - 0.05)	0.012 (-0.046 - 0.076)	0.016 (-0.016 - 0.058)	0.01 (-0.025 - 0.051)	0.023 (-0.048 - 0.105)	0.051 (-0.066 - 0.182)
RMULLMEDGSA7	Red mullet Gulf of Lions	Mullus barbatus	Red mullet	37	430fd153-a8c2-3c61-9f3b-35eaaf20cb7c	Schaefer	2002-2019	0.683, 0.231	2.641e+03, 0.688	0.245, 0.25	0.52, 0.181	3.457e+03, 0.313	0.169, 0.192	0.288 (0.169 - 0.459)	-0.013 (-0.02 - -0.006, 0.217)	1.189 (-1.996 - 5.012)	0.139 (-1.076 - 1.599)	0.005 (-0.041 - 0.051)	0.012 (-0.044 - 0.075)	0.017 (-0.016 - 0.059)	0.01 (-0.027 - 0.051)	0.023 (-0.048 - 0.106)	0.052 (-0.068 - 0.186)
RMULLMEDGSA9	Red mullet Ligurian and North Tyrrhenian Sea	Mullus barbatus	Red mullet	37	674d2b4a-4eea-39da-804b-e34143ef7d0b	Schaefer	2004-2019	0.683, 0.231	1.044e+04, 0.688	0.477, 0.158	0.577, 0.201	1.151e+04, 0.372	0.46, 0.148	0.231 (0.106 - 0.414)	0.002 (-0.009 - 0.014, 0.97)	1.189 (-1.996 - 5.012)	0.139 (-1.076 - 1.599)	0.005 (-0.031 - 0.046)	0.012 (-0.04 - 0.07)	0.017 (-0.018 - 0.061)	0.01 (-0.026 - 0.047)	0.023 (-0.043 - 0.099)	0.052 (-0.067 - 0.184)
RSHRMPMEDGSA17-19	Deep water rose shrimp Geographical Sub-Areas 17-19	Parapenaeus longirostris	Deep water rose shrimp	37	8f0bc473-1d9b-3171-be51-913c6c2107f8	Schaefer	2002-2019	1.03, 0.209	2.823e+04, 0.667	0.652, 0.135	0.709, 0.164	2.528e+04, 0.309	0.631, 0.131	0.302 (0.134 - 0.527)	0.02 (0.01 - 0.03, 0.29)	-1.56 (-4.441 - 0.888)	-0.413 (-1.526 - 0.352)	0.003 (-0.014 - 0.035)	-0.018 (-0.068 - 0.012)	-0.015 (-0.055 - 0.011)	-0.009 (-0.048 - 0.014)	-0.027 (-0.086 - 0.016)	-0.054 (-0.153 - 0.035)
SARDMEDGSA17-18	Sardine Adriatic Sea (GSA 17,18)	Sardina pilchardus	Sardine	37	d011913c-5562-3369-96ab-2c82e8c68c4d	Schaefer	1975-2016	0.6, 0.209	2.914e+05, 0.563	0.652, 0.135	0.394, 0.156	6.145e+05, 0.16	0.664, 0.118	0.208 (0.14 - 0.289)	0.007 (0.005 - 0.01, 0.006)	-0.665 (-2.128 - 1.603)	-0.431 (-1.082 - 0.3)	0.007 (-0.009 - 0.037)	-0.009 (-0.041 - 0.018)	-0.002 (-0.028 - 0.027)	-0.001 (-0.029 - 0.022)	-0.01 (-0.045 - 0.029)	-0.015 (-0.074 - 0.067)
SARDMEDGSA6	European pilchard Northern Spain	Sardina pilchardus	European pilchard	37	16025239-9b00-3099-9cb5-e4690f9ec560	Pella-Tomlinson	2002-2016	0.6, 0.209	8.108e+04, 0.563	0.652, 0.135	0.563, 0.168	8.569e+04, 0.143	0.633, 0.129	0.716 (0.463 - 1.063)	0.061 (0.033 - 0.096, 0.049)	-0.665 (-2.128 - 1.603)	-0.431 (-1.082 - 0.3)	0.009 (-0.016 - 0.05)	-0.012 (-0.051 - 0.018)	0.001 (-0.023 - 0.026)	-0.003 (-0.035 - 0.02)	-0.013 (-0.054 - 0.029)	-0.013 (-0.071 - 0.066)
SDOGBLKGSA29	Spiny dogfish Black Sea	Squalus acanthias	Spiny dogfish	37	18298caf-6352-3a54-8ed8-9b1de2f96bc2	Pella-Tomlinson	1989-2016	0.065, 0.293	1.148e+05, 0.646	0.866, 0.073	0.053, 0.204	2.986e+04, 0.125	0.857, 0.069	0.094 (0.054 - 0.134)	0.005 (0.002 - 0.007, 0.154)	0.76 (0.344 - 1.244)	0.357 (0.161 - 0.577)	0.001 (-0.009 - 0.01)	0.006 (-0.002 - 0.016)	0.013 (0.003 - 0.027)	0 (-0.01 - 0.011)	0.013 (0.003 - 0.027)	0.031 (0.013 - 0.051)
SMULLMEDGSA5	Surmullet Balearic Island	Mullus surmuletus	Surmullet	37	59ab5dda-f498-33ad-8dcf-e2a77b4b3e09	Pella-Tomlinson	2002-2019	0.853, 0.209	8.649e+02, 0.667	0.245, 0.25	0.798, 0.18	5.789e+02, 0.217	0.225, 0.223	1.032 (0.605 - 1.56)	0.003 (-0.011 - 0.019, 0.958)	-0.158 (-1.33 - 1.104)	2.094 (1.111 - 4.01)	NA	NA	NA	NA	NA	NA
SPRBLKGSA29	Sprat Black Sea	Sprattus sprattus	Sprat	37	38be55ae-4bff-33e8-84c6-52036cf49ec2	Fox	1997-2016	0.49, 0.209	7.877e+05, 0.667	0.245, 0.25	0.481, 0.182	5.376e+05, 0.334	0.266, 0.208	0.29 (0.13 - 0.49)	-0.01 (-0.02 - -0.001, 0.736)	-0.945 (-2.595 - 0.473)	-0.398 (-0.824 - -0.008)	-0.003 (-0.027 - 0.016)	-0.007 (-0.028 - 0.007)	-0.015 (-0.05 - 0.01)	-0.001 (-0.027 - 0.014)	-0.016 (-0.047 - 0.011)	-0.038 (-0.102 - 0.019)
SWORDMED	Swordfish Mediterranean Sea	Xiphias gladius	Swordfish	37	30f5599f-6dc2-30a4-ba9e-d35d58f9c846	Fox	1950-2018	0.564, 0.209	6.706e+04, 0.563	0.866, 0.073	0.586, 0.153	7.151e+04, 0.14	0.87, 0.072	0.344 (0.235 - 0.468)	0.014 (0.009 - 0.019, 0)	-0.295 (-0.697 - 0.115)	1.201 (0.477 - 2.31)	-0.06 (-0.212 - 0.023)	0.039 (-0.012 - 0.148)	-0.036 (-0.086 - -0.004)	0.003 (-0.055 - 0.11)	0.022 (-0.08 - 0.1)	-0.026 (-0.094 - 0.035)
TURBLKGSA29	Turbot Black Sea	Psetta maxima	Turbot	37	dbd58a5d-6793-396c-820a-a1c7975a12f7	Schaefer	1950-2016	0.497, 0.209	1.928e+04, 0.563	0.866, 0.073	0.343, 0.158	2.936e+04, 0.157	0.86, 0.071	0.201 (0.131 - 0.286)	0.001 (0 - 0.002, 0.904)	NA	NA	NA	NA	NA	NA	NA	NA
WHITMEDGSA29	Whiting Black Sea	Merlangius merlangus	Whiting	37	ee0e4e3b-b3db-336f-9e52-22df7426eba5	Fox	1994-2016	0.494, 0.209	1.826e+05, 0.667	0.866, 0.073	0.462, 0.195	1.943e+05, 0.448	0.878, 0.07	0.099 (0.035 - 0.214)	0 (-0.004 - 0.005, 0.978)	3.913 (1.96 - 5.792)	0.93 (0.542 - 1.336)	0.02 (-0.042 - 0.068)	0.03 (-0.002 - 0.08)	0.067 (0.016 - 0.13)	0.013 (-0.025 - 0.063)	0.067 (0.027 - 0.13)	0.153 (0.074 - 0.242)
ACMACKSARG	Argentine chub mackerel Southern Argentina	Scomber colias	Argentine chub mackerel	41	58ff70a6-6e36-31a0-9f2f-3816c4e2aaaa	Schaefer	1991-2019	0.597, 0.209	1.985e+05, 0.667	0.866, 0.073	0.422, 0.176	8.782e+05, 0.127	0.934, 0.07	0.005 (-0.003 - 0.013)	0.002 (0 - 0.004, 0.818)	0.697 (-0.107 - 1.54)	-0.055 (-0.341 - 0.215)	0.001 (-0.024 - 0.014)	0.007 (-0.002 - 0.017)	0.007 (-0.008 - 0.022)	0.004 (-0.026 - 0.038)	0.01 (-0.004 - 0.023)	0.02 (0.003 - 0.034)
ARGANCHONARG	Argentine anchoita Northern Argentina	Engraulis anchoita	Argentine anchoita	41	5d5ebb0a-a973-3d8b-8c17-e36f25c9f3d8	Schaefer	1990-2019	0.563, 0.209	1.506e+05, 0.563	0.477, 0.158	0.526, 0.161	2.173e+05, 0.203	0.43, 0.132	0.225 (0.147 - 0.316)	-0.006 (-0.009 - -0.003, 0.588)	-0.296 (-1.405 - 0.763)	-0.519 (-0.897 - -0.153)	-0.001 (-0.034 - 0.028)	0.008 (-0.006 - 0.02)	0.003 (-0.014 - 0.019)	0.003 (-0.037 - 0.037)	0.009 (-0.01 - 0.027)	0.016 (-0.011 - 0.042)
ARGANCHOSARG	Argentine anchoita Southern Argentina	Engraulis anchoita	Argentine anchoita	41	4cb84771-3dd8-3061-b379-094346319e6a	Schaefer	1990-2019	0.563, 0.209	4.448e+04, 0.667	0.866, 0.073	0.524, 0.194	6.729e+04, 0.368	0.878, 0.067	0.044 (0.018 - 0.082)	-0.002 (-0.004 - 0, 0.862)	-0.296 (-1.405 - 0.763)	-0.519 (-0.897 - -0.153)	-0.001 (-0.068 - 0.039)	0.012 (-0.011 - 0.047)	0.011 (-0.029 - 0.055)	0.011 (-0.079 - 0.124)	0.011 (-0.03 - 0.051)	0.015 (-0.026 - 0.05)
ARGHAKENARG	Argentine hake Northern Argentina	Merluccius hubbsi	Argentine hake	41	6c003c13-0d3f-3ee3-adb1-8fe814a871ae	Pella-Tomlinson	1986-2018	0.416, 0.233	9.221e+05, 0.586	0.477, 0.158	0.283, 0.138	1.392e+06, 0.148	0.55, 0.142	0.417 (0.31 - 0.551)	0.011 (0.008 - 0.014, 0.001)	-0.194 (-1.763 - 1.546)	-0.674 (-1.302 - -0.001)	-0.001 (-0.046 - 0.041)	0.012 (-0.007 - 0.036)	0.006 (-0.017 - 0.032)	0.004 (-0.05 - 0.056)	0.015 (-0.014 - 0.05)	0.026 (-0.02 - 0.083)
ARGHAKESARG	Argentine hake Southern Argentina	Merluccius hubbsi	Argentine hake	41	3592f2a5-fbcf-3c64-92d7-ad9ec92ec18f	Pella-Tomlinson	1990-2018	0.416, 0.233	3.82e+06, 0.586	0.477, 0.158	0.309, 0.186	4.94e+06, 0.204	0.519, 0.151	0.226 (0.121 - 0.35)	0.001 (-0.002 - 0.003, 0.978)	-0.194 (-1.763 - 1.546)	-0.674 (-1.302 - -0.001)	-0.001 (-0.096 - 0.054)	0.016 (-0.014 - 0.067)	0.016 (-0.038 - 0.084)	0.016 (-0.108 - 0.17)	0.017 (-0.037 - 0.082)	0.024 (-0.032 - 0.087)
PATCODARGS	Patagonian cod Southern Argentina	Salilota australis	Patagonian cod	41	6ddc7808-5fb0-3ec9-a242-255558b32907	Schaefer	1984-2019	0.566, 0.209	1.379e+05, 0.667	0.866, 0.073	0.361, 0.16	9.644e+04, 0.146	0.871, 0.071	0.121 (0.082 - 0.169)	0.005 (0.003 - 0.007, 0.01)	0.326 (-0.347 - 0.948)	0.181 (-0.035 - 0.408)	0.001 (-0.014 - 0.022)	-0.002 (-0.014 - 0.007)	-0.002 (-0.019 - 0.012)	-0.003 (-0.039 - 0.024)	0 (-0.017 - 0.018)	0.002 (-0.011 - 0.02)
PATGRENADIERSARG	Patagonian grenadier Southern Argentina	Macruronus magellanicus	Patagonian grenadier	41	6c016687-516a-31af-9943-12836fdb0a4c	Schaefer	1985-2019	0.279, 0.274	1.142e+06, 0.627	0.652, 0.135	0.248, 0.203	1.54e+06, 0.208	0.61, 0.121	0.115 (0.063 - 0.176)	0.003 (0.001 - 0.005, 0.607)	0.101 (-0.889 - 1.204)	-0.084 (-0.513 - 0.408)	0 (-0.027 - 0.021)	0.003 (-0.006 - 0.015)	0.003 (-0.018 - 0.026)	0.002 (-0.035 - 0.041)	0.004 (-0.02 - 0.027)	0.007 (-0.021 - 0.034)
PCEELARGS	Pink cusk eel Southern Argentina	Genypterus blacodes	Pink cusk eel	41	598e02bc-3d42-3f00-b1eb-8eb45f503777	Fox	1980-2014	0.414, 0.209	1.355e+05, 0.563	0.866, 0.073	0.355, 0.151	1.654e+05, 0.13	0.877, 0.062	0.343 (0.245 - 0.46)	0.022 (0.016 - 0.03, 0)	1.196 (0.726 - 1.703)	0.924 (0.611 - 1.27)	0.004 (-0.059 - 0.096)	-0.014 (-0.067 - 0.019)	-0.014 (-0.077 - 0.046)	-0.017 (-0.181 - 0.112)	-0.011 (-0.071 - 0.047)	-0.007 (-0.057 - 0.044)
SBWHITARGS	Southern blue whiting Southern Argentina	Micromesistius australis	Southern blue whiting	41	15967106-760d-3bf8-961e-504f6250547f	Fox	1987-2018	0.545, 0.209	5.637e+05, 0.563	0.652, 0.135	0.282, 0.126	7.286e+05, 0.135	0.611, 0.12	0.481 (0.358 - 0.609)	0.018 (0.014 - 0.023, 0.003)	1.854 (0.887 - 2.988)	1.462 (0.909 - 2.112)	0.006 (-0.095 - 0.156)	-0.023 (-0.108 - 0.031)	-0.023 (-0.124 - 0.074)	-0.028 (-0.292 - 0.181)	-0.017 (-0.115 - 0.078)	-0.012 (-0.092 - 0.075)
SKJWATL	Skipjack tuna Western Atlantic	Katsuwonus pelamis	Skipjack tuna	41	4b389e78-1065-30a8-a57a-aaced3d91361	Pella-Tomlinson	1952-2018	0.566, 0.209	3.135e+05, 0.667	0.866, 0.073	0.771, 0.141	1.332e+05, 0.14	0.891, 0.065	0.211 (0.152 - 0.278)	0.007 (0.005 - 0.009, 0)	0.46 (0.05 - 0.791)	-1.148 (-2.104 - -0.485)	0.004 (-0.015 - 0.021)	0.007 (-0.002 - 0.027)	0.013 (0.003 - 0.033)	-0.002 (-0.025 - 0.014)	0.012 (0 - 0.031)	0.035 (0.017 - 0.062)
SWORDSATL	Swordfish South Atlantic	Xiphias gladius	Swordfish	41	72f99563-f8c9-3178-9b31-a30bb5ed65be	Schaefer	1950-2018	0.564, 0.209	7.031e+04, 0.563	0.866, 0.073	0.529, 0.165	1.131e+05, 0.151	0.867, 0.073	0.12 (0.084 - 0.162)	0.005 (0.004 - 0.007, 0)	-0.295 (-0.697 - 0.115)	1.201 (0.477 - 2.31)	-0.009 (-0.074 - 0.066)	-0.006 (-0.099 - 0.068)	-0.011 (-0.083 - 0.034)	-0.008 (-0.047 - 0.032)	-0.014 (-0.091 - 0.036)	-0.029 (-0.077 - 0)
WMARLINATL	White marlin Atlantic Ocean	Tetrapturus albidus	White marlin	41	c8532edc-f6bf-35d0-8064-7207b3087bd7	Fox	1956-2018	0.4, 0.354	2.026e+04, 0.707	0.866, 0.073	0.104, 0.166	4.154e+04, 0.167	0.924, 0.071	0.127 (0.088 - 0.171)	0.003 (0.003 - 0.004, 0)	-0.17 (-0.413 - 0.045)	-0.171 (-0.497 - 0.089)	0 (-0.005 - 0.005)	-0.001 (-0.009 - 0.007)	-0.001 (-0.007 - 0.006)	0 (-0.003 - 0.006)	-0.004 (-0.012 - 0.001)	-0.006 (-0.018 - 0.008)
ALBASATL	Albacore tuna South Atlantic	Thunnus alalunga	Albacore tuna	47	ebef3f5d-e25e-3ffe-b0a2-346768c548bf	Schaefer	1956-2018	0.522, 0.209	3.427e+05, 0.667	0.866, 0.073	0.44, 0.149	2.554e+05, 0.139	0.889, 0.063	0.17 (0.122 - 0.225)	0.004 (0.003 - 0.005, 0)	0.804 (0.211 - 1.38)	0.667 (0.137 - 1.355)	0.001 (-0.027 - 0.028)	0.003 (-0.038 - 0.035)	0.003 (-0.026 - 0.026)	0.001 (-0.016 - 0.018)	0.005 (-0.027 - 0.027)	0.012 (-0.011 - 0.032)
ANCHOSA	Anchovy South Africa	Engraulis encrasicolus	Anchovy	47	d5bf3ad9-70ce-3cff-8f8e-c0e5b69027d1	Schaefer	1964-2019	0.591, 0.215	1.65e+06, 0.569	0.652, 0.135	0.37, 0.156	1.28e+09, 0.148	0.653, 0.135	0.045 (0.031 - 0.061)	0 (-0.002 - 0.001, 0.988)	-1.996 (-3.021 - -0.694)	-0.314 (-0.552 - 0)	-0.009 (-0.021 - -0.001)	-0.012 (-0.023 - -0.002)	-0.018 (-0.033 - -0.005)	-0.009 (-0.016 - -0.002)	-0.026 (-0.042 - -0.009)	-0.056 (-0.09 - -0.018)
CHAKESA	Shallow water cape hake South Africa	Merluccius capensis	Shallow water cape hake	47	aa80397c-bdb2-3b4e-9c2c-8b766ba9d047	Fox	1921-2020	0.158, 0.587	3.154e+06, 1.044	0.866, 0.073	0.256, 0.174	7.925e+05, 0.162	0.922, 0.061	0.106 (0.076 - 0.14)	0 (0 - 0, 0.636)	-0.12 (-0.742 - 0.445)	-0.188 (-0.469 - 0.072)	0.002 (-0.007 - 0.011)	0.003 (-0.004 - 0.014)	0.001 (-0.007 - 0.009)	0.001 (-0.007 - 0.009)	0.003 (-0.004 - 0.011)	0.004 (-0.008 - 0.016)
CRLOBSTERSA12	West coast rock lobster South Africa Areas 1-2	Jasus lalandii	West coast rock lobster	47	f61dd1e5-03bf-353d-8428-c20eee7950c3	Pella-Tomlinson	1910-2020	0.158, 0.587	3.193e+04, 0.941	0.866, 0.073	0.013, 0.289	4.747e+04, 0.185	0.941, 0.064	0.007 (-0.004 - 0.019)	0 (0 - 0, 0.962)	-0.745 (-1.322 - -0.225)	-0.056 (-0.375 - 0.218)	-0.003 (-0.007 - 0)	-0.005 (-0.009 - -0.001)	-0.007 (-0.013 - -0.002)	-0.003 (-0.006 - 0.001)	-0.009 (-0.017 - -0.003)	-0.021 (-0.035 - -0.008)
CRLOBSTERSA34	West coast rock lobster South Africa Areas 3-4	Jasus lalandii	West coast rock lobster	47	47a14f24-8c50-39f6-a3a7-8306eb6a89e8	Pella-Tomlinson	1910-2020	0.158, 0.587	4.104e+04, 0.941	0.866, 0.073	0.033, 0.246	1.101e+05, 0.176	0.884, 0.07	0.04 (0.021 - 0.064)	0.001 (0.001 - 0.001, 0.001)	-0.745 (-1.322 - -0.225)	-0.056 (-0.375 - 0.218)	-0.003 (-0.007 - 0)	-0.005 (-0.009 - -0.001)	-0.007 (-0.012 - -0.002)	-0.003 (-0.006 - 0.001)	-0.009 (-0.017 - -0.003)	-0.021 (-0.035 - -0.008)
CRLOBSTERSA56	West coast rock lobster South Africa Areas 5-6	Jasus lalandii	West coast rock lobster	47	352c4597-e3cc-3e52-9f21-4015213a370b	Schaefer	1910-2020	0.158, 0.587	6.155e+04, 0.941	0.866, 0.073	0.045, 0.308	1.677e+05, 0.197	0.881, 0.072	0.026 (0.011 - 0.044)	0 (0 - 0.001, 0.248)	-0.745 (-1.322 - -0.225)	-0.056 (-0.375 - 0.218)	-0.003 (-0.007 - 0)	-0.005 (-0.009 - -0.001)	-0.007 (-0.012 - -0.002)	-0.003 (-0.007 - 0.001)	-0.009 (-0.017 - -0.002)	-0.021 (-0.035 - -0.008)
CRLOBSTERSA7	West coast rock lobster South Africa Area 7	Jasus lalandii	West coast rock lobster	47	1acca38c-5a2b-3f91-8cc4-38ce8773c2b1	Schaefer	1910-2020	0.158, 0.587	4.103e+04, 0.941	0.866, 0.073	0.048, 0.327	1.966e+05, 0.194	0.963, 0.064	0.025 (0.007 - 0.049)	0.001 (0.001 - 0.001, 0.014)	-0.745 (-1.322 - -0.225)	-0.056 (-0.375 - 0.218)	-0.003 (-0.007 - 0)	-0.005 (-0.009 - -0.001)	-0.007 (-0.012 - -0.002)	-0.003 (-0.007 - 0.001)	-0.009 (-0.016 - -0.002)	-0.021 (-0.035 - -0.008)
CRLOBSTERSA8	West coast rock lobster South Africa Area 8	Jasus lalandii	West coast rock lobster	47	650fe098-9c80-3219-a36a-0bc8056f2d67	Fox	1910-2020	0.158, 0.587	3.602e+04, 0.941	0.866, 0.073	0.049, 0.298	1.069e+05, 0.293	0.903, 0.071	0.061 (0.027 - 0.102)	0.002 (0.001 - 0.002, 0)	-0.745 (-1.322 - -0.225)	-0.056 (-0.375 - 0.218)	-0.003 (-0.008 - 0)	-0.005 (-0.009 - -0.001)	-0.007 (-0.012 - -0.002)	-0.003 (-0.007 - 0.001)	-0.009 (-0.016 - -0.002)	-0.021 (-0.035 - -0.007)
CTRACSA	Cape horse mackerel South Africa South coast	Trachurus capensis	Cape horse mackerel	47	f8c3bd37-3496-3808-9824-dd72f3c08f9f	Pella-Tomlinson	1949-2019	0.483, 0.209	1.057e+06, 0.667	0.866, 0.073	0.229, 0.101	6.034e+05, 0.095	0.944, 0.066	0.169 (0.139 - 0.204)	-0.001 (-0.001 - 0, 0.579)	-0.354 (-0.672 - -0.089)	-0.225 (-0.498 - -0.056)	-0.001 (-0.005 - 0.002)	-0.001 (-0.005 - 0.002)	-0.002 (-0.007 - 0.001)	-0.002 (-0.006 - 0.001)	-0.004 (-0.009 - 0.001)	-0.007 (-0.015 - 0)
DEEPCHAKESA	Deep water cape hake South Africa	Merluccius paradoxus	Deep water cape hake	47	ac50cdbf-4824-3f55-b28a-7ac01d3e2121	Fox	1936-2020	0.158, 0.587	5.1e+06, 1.044	0.866, 0.073	0.296, 0.135	1.03e+06, 0.132	0.93, 0.062	0.197 (0.145 - 0.252)	0.004 (0.003 - 0.005, 0)	0.041 (-0.167 - 0.296)	0.11 (0.048 - 0.182)	-0.003 (-0.011 - 0.005)	-0.003 (-0.01 - 0.003)	-0.006 (-0.021 - 0.006)	-0.004 (-0.013 - 0.003)	-0.007 (-0.017 - 0)	-0.011 (-0.025 - -0.002)
DVANGSASC	Devil anglerfish South Africa South coast	Lophius vomerinus	Devil anglerfish	47	ff58e7ea-e9f6-35ad-80d7-b71d5a87b437	Schaefer	1991-2018	0.439, 0.209	4.968e+03, 0.667	0.477, 0.158	0.408, 0.212	5.042e+03, 0.299	0.578, 0.134	0.1 (0.047 - 0.177)	0 (-0.002 - 0.003, 0.959)	-0.193 (-0.46 - 0.211)	-0.058 (-0.169 - 0.066)	0 (-0.005 - 0.002)	-0.001 (-0.005 - 0.005)	-0.001 (-0.008 - 0.005)	-0.001 (-0.006 - 0.003)	-0.002 (-0.007 - 0.003)	-0.004 (-0.014 - 0.005)
DVANGSAWC	Devil anglerfish South Africa West coast	Lophius vomerinus	Devil anglerfish	47	502a95fa-b065-34db-9b34-76f251f90a8b	Pella-Tomlinson	1991-2018	0.439, 0.209	1.014e+05, 0.667	0.245, 0.25	0.44, 0.147	7.317e+04, 0.271	0.28, 0.135	0.215 (0.104 - 0.343)	-0.008 (-0.01 - -0.005, 0.009)	-0.193 (-0.46 - 0.211)	-0.058 (-0.169 - 0.066)	NA	NA	NA	NA	NA	NA
ECSOLESASC	East coast sole South Africa South coast	Austroglossus pectoralis	East coast sole	47	48c5d624-4bcb-3d69-b436-3888283c91b1	Schaefer	1920-2019	0.4, 0.354	1.368e+04, 0.811	0.866, 0.073	0.23, 0.28	2.426e+04, 0.284	0.906, 0.067	0.04 (0.019 - 0.067)	0 (0 - 0, 0.978)	-0.533 (-0.855 - -0.208)	0.129 (-0.057 - 0.308)	-0.002 (-0.005 - 0)	-0.004 (-0.007 - -0.001)	-0.005 (-0.011 - -0.001)	-0.001 (-0.004 - 0.002)	-0.006 (-0.012 - -0.001)	-0.016 (-0.025 - -0.007)
KINGKLIPSASC	Kingklip South Africa South coast	Genypterus capensis	Kingklip	47	05e7315d-9c44-3c90-9cc1-af6861960769	Schaefer	1932-2018	0.17, 0.209	7.894e+04, 0.563	0.866, 0.073	0.139, 0.164	4.835e+04, 0.13	0.869, 0.074	0.041 (0.025 - 0.056)	0.001 (0.001 - 0.002, 0.001)	NA	NA	NA	NA	NA	NA	NA	NA
KINGKLIPSAWC	Kingklip South Africa West coast	Genypterus capensis	Kingklip	47	e50091a3-7e30-3508-a766-a12bc00481c1	Fox	1932-2018	0.17, 0.209	1.113e+05, 0.667	0.866, 0.073	0.169, 0.152	4.545e+04, 0.172	0.869, 0.073	0.078 (0.045 - 0.107)	0.002 (0.001 - 0.002, 0.001)	NA	NA	NA	NA	NA	NA	NA	NA
SAABALONESA	South African abalone South Africa	Haliotis midae	South African abalone	47	598a89e2-fc6f-387a-825c-78e7ce57b08a	Schaefer	1951-2015	0.949, 0.234	5.088e+03, 0.587	0.866, 0.073	0.284, 0.133	1.542e+04, 0.111	0.908, 0.062	0.132 (0.102 - 0.17)	0.002 (0.002 - 0.003, 0)	0.484 (0.183 - 0.966)	0.211 (0.065 - 0.387)	0.002 (-0.001 - 0.006)	0.003 (0 - 0.006)	0.004 (0.001 - 0.01)	0.003 (0.001 - 0.006)	0.007 (0.002 - 0.014)	0.015 (0.005 - 0.029)
SARDSAS	Sardine South Africa (South Component)	Sardinops sagax	Sardine	47	517f9fe8-1c51-3fd0-a14e-df6f2ba76583	Schaefer	1989-2019	0.549, 0.209	4.432e+05, 0.563	0.045, 0.764	0.463, 0.132	5.348e+05, 0.175	0.029, 0.252	0.323 (0.26 - 0.393)	-0.002 (-0.007 - 0.004, 0.954)	0.15 (-1.305 - 1.504)	0.881 (0.428 - 1.316)	-0.011 (-0.034 - 0.011)	-0.007 (-0.058 - 0.031)	-0.006 (-0.046 - 0.037)	-0.009 (-0.04 - 0.014)	-0.002 (-0.026 - 0.023)	-0.009 (-0.059 - 0.033)
SARDSAW	Sardine South Africa (West Component)	Sardinops sagax	Sardine	47	565ba591-a551-3487-9cd1-1e74de53738a	Fox	1949-2019	0.549, 0.209	1.466e+06, 0.563	0.866, 0.073	0.235, 0.121	1.497e+06, 0.151	0.867, 0.072	0.381 (0.269 - 0.505)	0.004 (0 - 0.007, 0.562)	0.15 (-1.305 - 1.504)	0.881 (0.428 - 1.316)	-0.005 (-0.02 - 0.013)	-0.007 (-0.038 - 0.013)	-0.008 (-0.043 - 0.029)	-0.004 (-0.018 - 0.016)	-0.002 (-0.023 - 0.021)	-0.015 (-0.056 - 0.019)
SSLOBSTERSASC	Southern spiny lobster South Africa South coast	Palinurus gilchristi	Southern spiny lobster	47	46c4ea7a-edfd-320e-b94c-2a6ccfc1f781	Schaefer	1973-2018	0.15, 1.175	9.938e+03, 1.528	0.866, 0.073	0.171, 0.5	9.739e+03, 0.381	0.902, 0.074	0.093 (0.019 - 0.18)	0.002 (0.002 - 0.004, 0.028)	-0.223 (-0.643 - 0.239)	-0.043 (-0.303 - 0.147)	-0.001 (-0.004 - 0.002)	-0.001 (-0.005 - 0.003)	-0.002 (-0.007 - 0.004)	-0.001 (-0.004 - 0.001)	-0.002 (-0.008 - 0.004)	-0.005 (-0.018 - 0.009)
BIGEYEIO	Bigeye tuna Indian Ocean	Thunnus obesus	Bigeye tuna	51	9b3ab580-56fe-359b-9c36-c0b408a408af	Schaefer	1950-2020	0.654, 0.209	1.184e+06, 0.667	0.866, 0.073	0.519, 0.163	9.53e+05, 0.147	0.867, 0.073	0.128 (0.092 - 0.174)	0.006 (0.004 - 0.008, 0)	-0.374 (-1.035 - 0.31)	-0.602 (-1.634 - 0.215)	0 (-0.006 - 0.008)	0.001 (-0.008 - 0.014)	0.001 (-0.01 - 0.017)	-0.001 (-0.008 - 0.009)	0 (-0.013 - 0.018)	-0.001 (-0.027 - 0.032)
BMARLINIO	Indo Pacific blue marlin Indian Ocean	Makaira mazara	Indo Pacific blue marlin	51	7febfe97-2952-3392-bde2-dfc48d754ff5	Fox	1950-2020	0.158, 0.587	1.434e+05, 0.941	0.866, 0.073	0.162, 0.414	1.644e+05, 0.367	0.869, 0.074	0.058 (0.018 - 0.117)	0.002 (0 - 0.004, 0.131)	0.262 (-0.056 - 0.572)	0.204 (0.043 - 0.322)	0 (-0.002 - 0.002)	0 (-0.002 - 0.003)	0.002 (-0.002 - 0.005)	0 (-0.002 - 0.003)	0.002 (-0.002 - 0.006)	0.006 (-0.003 - 0.015)
STMARLINIO	Striped marlin Indian Ocean	Kajikia audax	Striped marlin	51	37f59a2f-8d43-3fa4-ad54-2c78318adf14	Fox	1950-2018	0.215, 0.316	5.616e+04, 0.67	0.866, 0.073	0.191, 0.21	5.676e+04, 0.188	0.883, 0.067	0.18 (0.109 - 0.259)	0.007 (0.005 - 0.011, 0)	-2.709 (-5.05 - -0.602)	0.125 (-0.312 - 0.672)	-0.021 (-0.041 - -0.005)	-0.016 (-0.04 - 0.002)	-0.037 (-0.073 - -0.002)	-0.023 (-0.05 - 0.001)	-0.044 (-0.087 - -0.01)	-0.114 (-0.214 - -0.022)
ALBAIO	Albacore tuna Indian Ocean	Thunnus alalunga	Albacore tuna	57	69c20914-4411-3819-a5b7-f3500766833c	Schaefer	1950-2020	0.522, 0.209	3.979e+05, 0.667	0.866, 0.073	0.543, 0.189	3.705e+05, 0.241	0.868, 0.074	0.082 (0.043 - 0.127)	0.002 (0.001 - 0.003, 0.001)	0.804 (0.211 - 1.38)	0.667 (0.137 - 1.355)	-0.002 (-0.016 - 0.01)	-0.002 (-0.022 - 0.013)	0.015 (-0.005 - 0.051)	0.008 (-0.015 - 0.032)	0.002 (-0.017 - 0.016)	0.027 (-0.004 - 0.061)
BGRDRNSWWA	Blue grenadier New South Wales to Western Australia	Macruronus novaezelandiae	Blue grenadier	57	35223738-69b6-3e44-ae15-4d4c062d75c5	Schaefer	1979-2020	0.307, 0.234	7.568e+04, 0.691	0.866, 0.073	0.255, 0.187	7.275e+04, 0.413	0.824, 0.069	0.062 (0.029 - 0.109)	0.002 (0.001 - 0.003, 0.683)	-0.119 (-0.855 - 0.742)	0.921 (0.34 - 1.784)	-0.005 (-0.027 - 0.022)	-0.007 (-0.032 - 0.01)	-0.011 (-0.031 - 0.008)	-0.005 (-0.028 - 0.033)	0.004 (-0.019 - 0.031)	-0.012 (-0.034 - 0.009)
BLKMARLINIO	Black marlin Indian Ocean	Istiompax indica	Black marlin	57	43c75b29-85b0-34aa-a725-f95b6d49090c	Schaefer	1950-2020	0.561, 0.209	1.728e+05, 0.667	0.866, 0.073	0.521, 0.198	1.857e+05, 0.256	0.91, 0.064	0.033 (0.018 - 0.052)	0.001 (0.001 - 0.002, 0.031)	0.542 (0.244 - 0.788)	0.274 (0.106 - 0.463)	0.002 (-0.005 - 0.008)	0.002 (-0.007 - 0.008)	0.01 (0 - 0.022)	0.006 (-0.006 - 0.017)	0.007 (-0.001 - 0.015)	0.024 (0.009 - 0.039)
BLSHARIO	Blue shark Indian Ocean	Prionace glauca	Blue shark	57	41956198-fe48-339b-860c-139dc086242d	Fox	1950-2018	0.062, 0.228	2.361e+06, 0.685	0.866, 0.073	0.062, 0.227	6.114e+05, 0.142	0.872, 0.072	0.01 (0.005 - 0.016)	0 (0 - 0.001, 0.619)	0.699 (0.17 - 1.29)	0.265 (0.088 - 0.418)	0.002 (-0.001 - 0.006)	0.003 (-0.001 - 0.009)	0.005 (0 - 0.011)	0.002 (-0.001 - 0.007)	0.008 (0.001 - 0.015)	0.018 (0.003 - 0.034)
NZLINGWSE	Ling Western half of Southeast Australia	Genypterus blacodes	Ling	57	3f847171-e554-3fb3-82b3-adca04a95acd	Schaefer	1985-2007	0.414, 0.209	1.038e+04, 0.667	0.866, 0.073	0.359, 0.192	9.335e+03, 0.306	0.871, 0.071	0.063 (0.015 - 0.122)	0.002 (-0.002 - 0.008, 0.96)	1.196 (0.726 - 1.703)	0.924 (0.611 - 1.27)	0.006 (-0.006 - 0.016)	0.007 (-0.001 - 0.014)	0.018 (0.007 - 0.03)	0.012 (0.003 - 0.023)	0.021 (0.009 - 0.034)	0.044 (0.025 - 0.065)
RROCKLOBSTERSAUSNZ	Rock lobster South Australia Northern Zone	Jasus edwardsii	Rock lobster	57	a5cf4104-fe90-31b5-bd49-458ed71a1955	Schaefer	1970-2010	0.517, 0.209	4.382e+03, 0.563	0.866, 0.073	0.294, 0.17	4.648e+08, 0.052	0.918, 0.069	-0.012 (-0.023 - -0.001)	0 (-0.002 - 0.001, 0.969)	-0.07 (-0.784 - 0.816)	0.599 (0.16 - 1.286)	-0.001 (-0.012 - 0.007)	-0.002 (-0.009 - 0.005)	0.001 (-0.01 - 0.016)	0.002 (-0.006 - 0.013)	0 (-0.014 - 0.016)	-0.003 (-0.03 - 0.03)
RROCKLOBSTERSAUSSZ	Rock lobster South Australia Southern Zone	Jasus edwardsii	Rock lobster	57	79782f32-22f9-3496-ba8f-bf066f6ae1d2	Schaefer	1970-2010	0.517, 0.209	7.804e+03, 0.563	0.652, 0.135	0.412, 0.175	4.894e+08, 0.051	0.769, 0.108	0.003 (-0.005 - 0.014)	-0.001 (-0.002 - 0, 0.915)	-0.07 (-0.784 - 0.816)	0.599 (0.16 - 1.286)	-0.001 (-0.011 - 0.007)	-0.002 (-0.009 - 0.004)	0 (-0.01 - 0.013)	0.002 (-0.005 - 0.013)	-0.001 (-0.014 - 0.014)	-0.004 (-0.031 - 0.027)
SBT	Southern bluefin tuna Southern Oceans	Thunnus maccoyii	Southern bluefin tuna	57	771b4e1c-8eef-3e7a-8540-e1a3c60ab89f	Schaefer	1952-2020	0.27, 0.209	5.596e+05, 0.563	0.866, 0.073	0.18, 0.166	7.467e+05, 0.157	0.889, 0.07	0.109 (0.072 - 0.154)	0.002 (0.002 - 0.003, 0.001)	0.603 (-0.032 - 1.232)	0.469 (0.145 - 0.801)	-0.004 (-0.039 - 0.012)	-0.005 (-0.041 - 0.013)	0.002 (-0.031 - 0.029)	-0.006 (-0.043 - 0.018)	-0.003 (-0.023 - 0.012)	0.009 (-0.027 - 0.044)
SKJCIO	Skipjack tuna Indian Ocean	Katsuwonus pelamis	Skipjack tuna	57	a7a7c506-dd40-33e7-bf05-5cba18181807	Pella-Tomlinson	1950-2019	0.566, 0.209	4.751e+06, 0.667	0.866, 0.073	0.485, 0.173	2.823e+06, 0.17	0.881, 0.07	0.126 (0.082 - 0.183)	0.006 (0.004 - 0.009, 0)	0.46 (0.05 - 0.791)	-1.148 (-2.104 - -0.485)	0.006 (-0.001 - 0.014)	0.011 (0.003 - 0.023)	0.013 (0.005 - 0.029)	0.005 (-0.008 - 0.015)	0.016 (0.007 - 0.031)	0.031 (0.016 - 0.051)
SNAPSAUSNSG	Snapper Northern Spencer Gulf	Chrysophrys auratus	Snapper	57	0a6112ae-1fb3-382f-9834-b4b56b5c36c7	Schaefer	1984-2010	0.36, 0.209	4.326e+03, 0.667	0.477, 0.158	0.328, 0.18	3.603e+03, 0.242	0.429, 0.133	0.158 (0.096 - 0.232)	-0.001 (-0.004 - 0.001, 0.955)	0.828 (-0.056 - 2.052)	0.615 (0.214 - 1.204)	0.005 (-0.006 - 0.016)	0.005 (-0.002 - 0.014)	0.013 (-0.001 - 0.03)	0.008 (0 - 0.02)	0.015 (-0.001 - 0.036)	0.033 (-0.002 - 0.076)
SNAPSAUSSGSV	Snapper Southern Gulf St. Vincent	Chrysophrys auratus	Snapper	57	0f9c7046-8619-3ca4-ae68-d70c8a307cb0	Schaefer	1984-2010	0.36, 0.209	3.16e+03, 0.667	0.245, 0.25	0.273, 0.125	1.407e+03, 0.234	0.217, 0.198	0.208 (0.165 - 0.257)	-0.003 (-0.006 - -0.001, 0.471)	0.828 (-0.056 - 2.052)	0.615 (0.214 - 1.204)	0.005 (-0.006 - 0.016)	0.005 (-0.002 - 0.014)	0.012 (-0.001 - 0.03)	0.008 (0 - 0.02)	0.015 (-0.001 - 0.036)	0.032 (-0.002 - 0.075)
SNAPSAUSSSG	Snapper Southern Spencer Gulf	Chrysophrys auratus	Snapper	57	117b2228-6997-3141-85c8-3a3825d93db7	Schaefer	1984-2010	0.36, 0.209	4.326e+03, 0.667	0.045, 0.764	0.354, 0.103	2.977e+03, 0.177	0.096, 0.126	0.237 (0.194 - 0.283)	-0.009 (-0.012 - -0.007, 0)	0.828 (-0.056 - 2.052)	0.615 (0.214 - 1.204)	0.005 (-0.006 - 0.016)	0.005 (-0.002 - 0.014)	0.012 (0 - 0.03)	0.008 (0 - 0.02)	0.015 (-0.001 - 0.036)	0.032 (-0.002 - 0.075)
SWHITSE	School whiting Southeast Australia	Sillago flindersi	School whiting	57	5b14dc71-c095-3f76-ace9-cfd75aebd90d	Fox	1942-2019	0.4, 0.354	2.612e+04, 0.811	0.866, 0.073	0.218, 0.19	2.054e+04, 0.174	0.919, 0.058	0.08 (0.053 - 0.118)	0.003 (0.002 - 0.005, 0)	-0.296 (-0.831 - 0.069)	-0.079 (-0.375 - 0.101)	-0.002 (-0.006 - 0.001)	-0.002 (-0.006 - 0.001)	-0.004 (-0.012 - 0.001)	-0.003 (-0.008 - 0.001)	-0.005 (-0.015 - 0.001)	-0.011 (-0.031 - 0.003)
SWORDIO	Swordfish Indian Ocean	Xiphias gladius	Swordfish	57	3993d61e-564a-3318-bf68-2e793fc6c0a6	Schaefer	1950-2020	0.564, 0.209	3.315e+05, 0.667	0.866, 0.073	0.455, 0.16	2.653e+05, 0.143	0.87, 0.074	0.091 (0.064 - 0.123)	0.005 (0.003 - 0.006, 0)	-0.295 (-0.697 - 0.115)	1.201 (0.477 - 2.31)	-0.01 (-0.042 - 0.006)	-0.011 (-0.044 - 0.012)	0.01 (-0.039 - 0.069)	0.009 (-0.04 - 0.056)	-0.012 (-0.048 - 0.018)	-0.009 (-0.05 - 0.035)
TASGIANTCRABTAS	Tasmanian giant crab Tasmania	Pseudocarcinus gigas	Tasmanian giant crab	57	7b51e560-eb64-323e-85b8-a2ceb8c05231	Fox	1990-2007	0.15, 1.175	3.284e+03, 1.528	0.866, 0.073	0.093, 0.542	1.918e+03, 0.25	0.851, 0.072	0.056 (0.016 - 0.108)	0.003 (-0.002 - 0.008, 0.932)	0.343 (-0.024 - 0.725)	0.267 (0.088 - 0.452)	0.002 (-0.002 - 0.006)	0.002 (-0.001 - 0.005)	0.004 (0 - 0.01)	0.003 (-0.001 - 0.007)	0.005 (-0.001 - 0.012)	0.011 (-0.001 - 0.024)
WAREHOUWSE	Blue warehou Western half of Southeast Australia	Seriolella brama	Blue warehou	57	18db16cc-2caa-34dc-aad0-b30ff5eeb078	Schaefer	1986-2008	0.646, 0.209	1.777e+03, 0.563	0.866, 0.073	0.692, 0.159	2.499e+03, 0.149	0.933, 0.072	0.357 (0.253 - 0.481)	0.026 (0.019 - 0.034, 0.001)	-1.533 (-2.483 - -0.682)	-0.737 (-1.328 - -0.424)	-0.008 (-0.02 - 0.004)	-0.009 (-0.018 - -0.001)	-0.022 (-0.038 - -0.008)	-0.014 (-0.026 - -0.005)	-0.026 (-0.044 - -0.009)	-0.055 (-0.092 - -0.021)
YFINEIO	Yellowfin tuna Indian Ocean	Thunnus albacares	Yellowfin tuna	57	9e289132-3023-3219-8fc8-f2f40b101668	Fox	1950-2020	0.566, 0.209	1.771e+06, 0.563	0.866, 0.073	0.474, 0.159	2.2e+06, 0.151	0.909, 0.066	0.171 (0.123 - 0.23)	0.008 (0.006 - 0.011, 0)	0.069 (-3.105 - 2.672)	-0.596 (-1.875 - 0.409)	0.003 (-0.011 - 0.017)	0.004 (-0.016 - 0.024)	0.005 (-0.022 - 0.03)	0.001 (-0.012 - 0.013)	0.005 (-0.033 - 0.04)	0.012 (-0.073 - 0.088)
PTOOTHFISHPEI	Patagonian toothfish South Africa Subantarctic Prince Edward Islands	Dissostichus eleginoides	Patagonian toothfish	58	55519bfc-5182-378f-b17a-58db9d5c4b60	Schaefer	1997-2018	0.379, 0.209	1.261e+05, 0.667	0.866, 0.073	0.225, 0.185	5.798e+04, 0.261	0.888, 0.074	0.002 (-0.023 - 0.028)	0 (-0.005 - 0.004, 0.975)	0.563 (-0.118 - 1.242)	1.029 (0.511 - 1.716)	0.002 (-0.015 - 0.014)	0 (-0.007 - 0.014)	-0.002 (-0.011 - 0.007)	0.009 (-0.001 - 0.021)	0.004 (-0.006 - 0.018)	0.002 (-0.013 - 0.018)
ALBANPAC	Albacore tuna North Pacific Ocean	Thunnus alalunga	Albacore tuna	61	74e5a6ca-6a25-383d-ba0e-3953c010f717	Schaefer	1936-2020	0.522, 0.209	1.071e+06, 0.667	0.866, 0.073	0.441, 0.177	8.223e+05, 0.205	0.869, 0.074	0.121 (0.06 - 0.183)	0.002 (0.001 - 0.003, 0.023)	0.804 (0.211 - 1.38)	0.667 (0.137 - 1.355)	0.001 (-0.006 - 0.01)	0.003 (-0.004 - 0.009)	0.004 (-0.005 - 0.01)	0.002 (-0.003 - 0.006)	0.007 (-0.002 - 0.015)	0.016 (0.001 - 0.031)
APOLLNSJ	Walleye pollock Sea of Japan North	Theragra chalcogramma	Walleye pollock	61	b5d40fdf-7e8e-3c66-a854-eadb88780bb6	Schaefer	1970-2013	0.319, 0.221	9.648e+05, 0.575	0.245, 0.25	0.28, 0.192	2.025e+06, 0.241	0.287, 0.225	0.232 (0.143 - 0.335)	-0.001 (-0.005 - 0.002, 0.949)	-0.536 (-1.01 - -0.143)	-0.113 (-0.245 - 0.027)	-0.011 (-0.029 - 0.004)	-0.01 (-0.025 - 0)	-0.017 (-0.038 - -0.003)	-0.014 (-0.028 - -0.004)	-0.026 (-0.056 - -0.006)	-0.041 (-0.08 - -0.011)
APOLLPJPN	Walleye pollock Pacific Coast of Japan	Theragra chalcogramma	Walleye pollock	61	63d52422-c32c-38d9-a411-b67db2a06b34	Schaefer	1975-2013	0.319, 0.221	4.23e+06, 0.679	0.477, 0.158	0.324, 0.26	4.672e+06, 0.363	0.545, 0.154	0.095 (0.041 - 0.174)	-0.002 (-0.004 - 0, 0.779)	-0.536 (-1.01 - -0.143)	-0.113 (-0.245 - 0.027)	-0.001 (-0.022 - 0.02)	0 (-0.023 - 0.036)	0.001 (-0.018 - 0.034)	-0.001 (-0.022 - 0.022)	-0.002 (-0.025 - 0.02)	-0.003 (-0.03 - 0.033)
BMACKECS	Spotted mackerel East China Sea	Scomber australasicus	Spotted mackerel	61	18abbc78-5cca-3cff-9b10-5810782c9381	Pella-Tomlinson	1973-2018	0.571, 0.209	2.57e+05, 0.563	0.245, 0.25	0.488, 0.167	3.622e+05, 0.188	0.324, 0.215	0.479 (0.257 - 0.676)	-0.001 (-0.01 - 0.005, 0.872)	0.258 (-0.533 - 1.041)	0.575 (-0.097 - 1.161)	-0.022 (-0.087 - 0.009)	-0.012 (-0.037 - 0.017)	-0.029 (-0.093 - 0.008)	-0.016 (-0.088 - 0.016)	-0.024 (-0.069 - 0.007)	-0.058 (-0.137 - 0.021)
BMACKPJPN	Spotted mackerel Pacific Coast of Japan	Scomber australasicus	Spotted mackerel	61	fee9ebf3-11a8-322a-b7bd-c54b7ca88a43	Schaefer	1982-2018	0.571, 0.209	6.454e+05, 0.563	0.477, 0.158	0.473, 0.173	1.019e+06, 0.193	0.47, 0.159	0.24 (0.128 - 0.384)	-0.002 (-0.008 - 0.004, 0.949)	0.258 (-0.533 - 1.041)	0.575 (-0.097 - 1.161)	0.016 (-0.025 - 0.069)	0.011 (-0.014 - 0.053)	0.024 (-0.011 - 0.073)	0.018 (-0.01 - 0.059)	0.031 (-0.015 - 0.1)	0.037 (-0.03 - 0.123)
BRMSOJ	Yellow sea bream Sea of Japan	Dentex tumifrons	Yellow sea bream	61	b76ca5d8-e493-3cd7-a12f-c068a9a72481	Fox	1980-2013	0.4, 0.354	3.552e+04, 0.707	0.866, 0.073	0.381, 0.252	4.004e+04, 0.246	0.862, 0.071	0.38 (0.191 - 0.656)	0.011 (0.007 - 0.016, 0.033)	-1.363 (-2.828 - -0.48)	-0.69 (-1.437 - -0.103)	-0.038 (-0.119 - 0.029)	-0.032 (-0.094 - 0.007)	-0.058 (-0.137 - -0.007)	-0.046 (-0.107 - -0.011)	-0.082 (-0.195 - -0.02)	-0.122 (-0.264 - -0.037)
CMACKPJPN	Chub mackerel Pacific Coast of Japan	Scomber japonicus	Chub mackerel	61	3f4095ad-c9b5-314c-8971-694b44852f33	Pella-Tomlinson	1970-2018	0.48, 0.212	5.247e+06, 0.566	0.245, 0.25	0.317, 0.119	5.197e+06, 0.128	0.309, 0.175	0.576 (0.455 - 0.696)	0.005 (0.003 - 0.007, 0.241)	-0.843 (-1.872 - 0.242)	0.189 (-0.376 - 0.854)	-0.005 (-0.035 - 0.031)	-0.01 (-0.034 - 0.02)	-0.01 (-0.052 - 0.031)	-0.008 (-0.036 - 0.026)	-0.017 (-0.074 - 0.039)	-0.043 (-0.121 - 0.038)
CMACKTSST	Chub mackerel Tsushima Strait	Scomber japonicus	Chub mackerel	61	71e9ca6e-d010-3965-bfa0-c8d4066f4042	Fox	1973-2018	0.48, 0.212	2.454e+06, 0.566	0.477, 0.158	0.331, 0.145	2.651e+06, 0.147	0.433, 0.145	0.421 (0.274 - 0.588)	0.006 (0.003 - 0.009, 0.028)	-0.843 (-1.872 - 0.242)	0.189 (-0.376 - 0.854)	-0.006 (-0.033 - 0.028)	-0.01 (-0.033 - 0.018)	-0.012 (-0.049 - 0.025)	-0.008 (-0.034 - 0.021)	-0.018 (-0.07 - 0.032)	-0.045 (-0.115 - 0.029)
JAMBERJPN	Japanese amberjack Japan	Seriola quinqueradiata	Japanese amberjack	61	ce1515d3-68ad-3f6c-9c9e-ed8cd46742c3	Schaefer	1952-2013	0.4, 0.354	6.083e+05, 0.707	0.477, 0.158	0.329, 0.272	1.157e+06, 0.32	0.482, 0.156	0.114 (0.063 - 0.191)	0.001 (0 - 0.004, 0.88)	0.209 (-0.252 - 0.911)	0.089 (-0.227 - 0.488)	0.001 (-0.008 - 0.008)	0.001 (-0.01 - 0.013)	0.002 (-0.012 - 0.016)	0 (-0.009 - 0.01)	0.002 (-0.009 - 0.014)	0.007 (-0.017 - 0.033)
JANCHOPJPN	Japanese anchovy Pacific Coast of Japan	Engraulis japonicus	Japanese anchovy	61	8877c2ba-2168-3a48-94e7-bef5a985c759	Pella-Tomlinson	1978-2018	1.176, 0.209	1.596e+06, 0.667	0.245, 0.25	0.47, 0.132	1.278e+06, 0.144	0.133, 0.224	0.531 (0.298 - 0.833)	-0.008 (-0.014 - -0.004, 0.18)	-1.295 (-2.305 - -0.514)	-0.568 (-1.424 - 0.15)	-0.033 (-0.1 - 0.024)	-0.028 (-0.081 - 0.008)	-0.05 (-0.116 - -0.005)	-0.039 (-0.089 - -0.009)	-0.073 (-0.166 - -0.019)	-0.109 (-0.216 - -0.037)
JANCHOSETO	Japanese anchovy Inland Sea of Japan	Engraulis japonicus	Japanese anchovy	61	e7bf0132-b216-35ac-9e72-bf01367b2aa5	Fox	1955-2018	1.176, 0.209	5.636e+05, 0.667	0.477, 0.158	0.588, 0.134	4.271e+05, 0.185	0.488, 0.154	0.468 (0.228 - 0.76)	0.001 (-0.004 - 0.01, 0.91)	-1.295 (-2.305 - -0.514)	-0.568 (-1.424 - 0.15)	-0.028 (-0.086 - 0.025)	-0.025 (-0.071 - 0.007)	-0.045 (-0.104 - -0.003)	-0.033 (-0.077 - -0.007)	-0.064 (-0.144 - -0.017)	-0.098 (-0.192 - -0.033)
JCSQUIDJPNAR	Japanese flying squid Japan Autumn recruitment	Todarodes pacificus	Japanese flying squid	61	3cbb402f-774a-3f87-ae56-20d148538231	Fox	1979-2014	1.122, 0.209	1.239e+06, 0.667	0.652, 0.135	0.714, 0.159	9.162e+05, 0.178	0.594, 0.124	0.721 (0.406 - 1.069)	-0.015 (-0.026 - -0.005, 0.343)	1.42 (0.425 - 3.002)	0.794 (0.194 - 1.624)	-0.001 (-0.03 - 0.017)	-0.002 (-0.045 - 0.032)	-0.006 (-0.059 - 0.018)	-0.003 (-0.04 - 0.026)	-0.004 (-0.038 - 0.033)	0.003 (-0.06 - 0.061)
JCSQUIDJPNWR	Japanese flying squid Japan Winter recruitment	Todarodes pacificus	Japanese flying squid	61	c83b5bca-f1f1-3d18-ae30-5857ce06cbf3	Schaefer	1979-2014	1.122, 0.209	1.343e+06, 0.667	0.477, 0.158	0.96, 0.198	9.719e+05, 0.215	0.319, 0.146	0.553 (0.309 - 0.847)	-0.011 (-0.019 - -0.005, 0.26)	1.42 (0.425 - 3.002)	0.794 (0.194 - 1.624)	-0.001 (-0.03 - 0.017)	-0.002 (-0.045 - 0.032)	-0.006 (-0.059 - 0.018)	-0.003 (-0.04 - 0.026)	-0.004 (-0.038 - 0.033)	0.003 (-0.06 - 0.061)
JMACKPJPN	Japanese jack mackerel Pacific Coast of Japan	Trachurus japonicus	Japanese jack mackerel	61	a08ee2f8-c2a3-328f-b7df-087e4d14ad1f	Schaefer	1982-2019	0.748, 0.209	2.086e+05, 0.563	0.045, 0.764	0.571, 0.16	4.838e+05, 0.259	0.082, 0.37	0.43 (0.272 - 0.613)	-0.009 (-0.011 - -0.007, 0.003)	-0.827 (-1.354 - -0.338)	-0.491 (-1.076 - -0.1)	-0.026 (-0.068 - 0.01)	-0.021 (-0.058 - 0.005)	-0.04 (-0.09 - -0.006)	-0.031 (-0.065 - -0.011)	-0.058 (-0.126 - -0.018)	-0.083 (-0.157 - -0.031)
JMACKTSST	Japanese jack mackerel Tsushima Strait	Trachurus japonicus	Japanese jack mackerel	61	df7b9777-31ed-3a9a-b137-44df9b1586d9	Schaefer	1973-2019	0.748, 0.209	7.081e+05, 0.563	0.245, 0.25	0.538, 0.156	1.43e+06, 0.185	0.28, 0.206	0.31 (0.192 - 0.457)	-0.001 (-0.003 - 0, 0.878)	-0.827 (-1.354 - -0.338)	-0.491 (-1.076 - -0.1)	-0.023 (-0.064 - 0.015)	-0.019 (-0.055 - 0.009)	-0.036 (-0.079 - -0.004)	-0.027 (-0.058 - -0.009)	-0.052 (-0.113 - -0.016)	-0.072 (-0.138 - -0.026)
JPUFFIMKB	Japanese pufferfish Ise and Mikawa Bay	Takifugu rubripes	Japanese pufferfish	61	49f970b5-7374-3887-95cf-29d786171b30	Schaefer	1993-2013	0.4, 0.354	1.972e+03, 0.707	0.045, 0.764	0.407, 0.328	4.608e+03, 0.467	0.175, 0.619	0.324 (0.103 - 0.666)	-0.01 (-0.02 - -0.001, 0.701)	NA	NA	NA	NA	NA	NA	NA	NA
KCROCKNPAC	Kichiji rockfish North Pacific	Sebastolobus macrochir	Kichiji rockfish	61	791de397-952a-3bbf-b6d5-b9af94707438	Pella-Tomlinson	1975-2013	0.158, 0.587	1.001e+05, 1.044	0.045, 0.764	0.077, 0.255	2.12e+05, 0.551	0.093, 0.54	0.145 (0.102 - 0.194)	-0.003 (-0.008 - 0.001, 0.785)	-0.244 (-0.592 - 0.101)	-0.04 (-0.24 - 0.095)	-0.001 (-0.004 - 0.001)	-0.001 (-0.004 - 0.002)	-0.003 (-0.009 - 0.001)	-0.002 (-0.006 - 0.001)	-0.003 (-0.009 - 0.002)	-0.008 (-0.021 - 0.004)
OFLOUNECS	Japanese flounder East China Sea	Paralichthys olivaceus	Japanese flounder	61	1e3e58ca-1a77-34f6-97f7-789d0d6e4b4e	Fox	1975-2013	0.4, 0.354	9.4e+03, 0.707	0.245, 0.25	0.441, 0.238	1.795e+04, 0.305	0.262, 0.247	0.178 (0.094 - 0.279)	-0.007 (-0.012 - -0.003, 0.002)	0.167 (-0.103 - 0.389)	0.068 (-0.295 - 0.439)	0.003 (-0.011 - 0.018)	0.003 (-0.008 - 0.014)	0.004 (-0.011 - 0.02)	0.002 (-0.01 - 0.015)	0.005 (-0.017 - 0.028)	0.01 (-0.015 - 0.033)
OFLOUNNSJ	Japanese flounder Sea of Japan North	Paralichthys olivaceus	Japanese flounder	61	b63cb55e-b625-38ca-b5ef-f1629e7dd8f8	Fox	1970-2013	0.4, 0.354	1.163e+04, 0.707	0.045, 0.764	0.586, 0.319	2.161e+04, 0.416	0.157, 0.65	0.216 (0.109 - 0.371)	-0.016 (-0.031 - -0.006, 0)	0.167 (-0.103 - 0.389)	0.068 (-0.295 - 0.439)	0.003 (-0.015 - 0.024)	0.003 (-0.009 - 0.016)	0.004 (-0.013 - 0.023)	0.002 (-0.013 - 0.019)	0.005 (-0.02 - 0.031)	0.011 (-0.018 - 0.039)
OFLOUNPAC	Japanese flounder Pacific Ocean	Paralichthys olivaceus	Japanese flounder	61	f2b963e7-e628-34f5-a9d5-98f89cba8955	Schaefer	1970-2013	0.4, 0.354	1.298e+04, 0.707	0.245, 0.25	0.594, 0.347	2.43e+04, 0.37	0.281, 0.23	0.179 (0.091 - 0.324)	-0.005 (-0.01 - 0, 0.628)	0.167 (-0.103 - 0.389)	0.068 (-0.295 - 0.439)	0.003 (-0.013 - 0.021)	0.003 (-0.009 - 0.016)	0.005 (-0.015 - 0.025)	0.003 (-0.012 - 0.019)	0.006 (-0.021 - 0.034)	0.012 (-0.02 - 0.042)
OFLOUNSETO	Japanese flounder Inland Sea of Japan	Paralichthys olivaceus	Japanese flounder	61	67e57b32-3537-3e74-a31c-38bb3146f8de	Schaefer	1965-2013	0.4, 0.354	5.3e+03, 0.707	0.866, 0.073	0.47, 0.311	1.171e+04, 0.342	0.867, 0.074	0.083 (0.034 - 0.154)	0.003 (0 - 0.006, 0.291)	0.167 (-0.103 - 0.389)	0.068 (-0.295 - 0.439)	0.002 (-0.013 - 0.02)	0.003 (-0.008 - 0.014)	0.004 (-0.011 - 0.02)	0.002 (-0.01 - 0.016)	0.005 (-0.016 - 0.027)	0.01 (-0.014 - 0.033)
PACBTUNA	Pacific bluefin tuna Pacific Ocean	Thunnus orientalis	Pacific bluefin tuna	61	a52bb90f-1adb-333b-96fa-f5ea8cdfdff3	Pella-Tomlinson	1952-2020	0.378, 0.209	1.312e+05, 0.563	0.477, 0.158	0.268, 0.13	2.752e+05, 0.139	0.547, 0.127	0.274 (0.204 - 0.356)	0.004 (0.003 - 0.005, 0.003)	0.236 (-0.391 - 0.944)	-0.264 (-0.636 - -0.017)	0.001 (-0.012 - 0.016)	0.002 (-0.016 - 0.015)	0.001 (-0.01 - 0.012)	0.003 (-0.008 - 0.015)	0.006 (-0.008 - 0.019)	0.011 (-0.01 - 0.034)
PCODNPAC	Pacific cod North Pacific	Gadus macrocephalus	Pacific cod	61	2d40d505-2c3f-3751-9785-e5d9c25b176c	Fox	1975-2013	0.34, 0.209	1.302e+05, 0.563	0.652, 0.135	0.368, 0.209	2.202e+05, 0.339	0.655, 0.135	0.09 (0.043 - 0.157)	0.002 (-0.001 - 0.008, 0.893)	-0.56 (-2.353 - 1.194)	-0.209 (-0.506 - 0.076)	-0.003 (-0.014 - 0.008)	-0.003 (-0.016 - 0.009)	-0.008 (-0.032 - 0.015)	-0.005 (-0.018 - 0.008)	-0.007 (-0.034 - 0.019)	-0.019 (-0.085 - 0.046)
PHFLOUNSOJ	Pointhead flounder Sea of Japan	Cleisthenes herzensteini	Pointhead flounder	61	d76b0d90-744a-37f7-9923-0a52bac25d51	Fox	1966-2013	0.039, 0.484	2.468e+05, 0.838	0.866, 0.073	0.059, 0.498	1.412e+05, 0.421	0.865, 0.073	0.052 (0.009 - 0.125)	0.003 (0 - 0.006, 0.723)	0.246 (-0.328 - 0.564)	0.114 (-0.193 - 0.409)	0.004 (-0.012 - 0.025)	0.004 (-0.008 - 0.019)	0.007 (-0.013 - 0.028)	0.004 (-0.011 - 0.021)	0.008 (-0.019 - 0.037)	0.016 (-0.025 - 0.05)
PILCHPJPN	Japanese sardine Pacific Coast of Japan	Sardinops melanostictus	Japanese sardine	61	0305221f-94fd-33ac-93b8-b9a1c932b600	Fox	1975-2019	0.549, 0.209	2.521e+07, 0.667	0.652, 0.135	0.152, 0.107	9.65e+06, 0.122	0.637, 0.129	0.29 (0.225 - 0.356)	0.007 (0.004 - 0.009, 0.105)	-0.436 (-0.772 - -0.117)	0.552 (0.029 - 1.364)	0.011 (-0.021 - 0.057)	0.002 (-0.019 - 0.041)	0.014 (-0.014 - 0.061)	0.011 (-0.011 - 0.051)	0.017 (-0.018 - 0.082)	0.004 (-0.037 - 0.075)
PILCHTSST	Japanese sardine Tsushima Strait	Sardinops melanostictus	Japanese sardine	61	2bc9fcda-8ec8-3485-bc15-1c46dfa399f1	Schaefer	1960-2019	0.549, 0.209	5.68e+06, 0.563	0.045, 0.764	0.281, 0.119	6.069e+06, 0.135	0.03, 0.26	0.213 (0.179 - 0.249)	-0.002 (-0.003 - 0, 0.801)	-0.436 (-0.772 - -0.117)	0.552 (0.029 - 1.364)	0.007 (-0.034 - 0.055)	0 (-0.024 - 0.038)	0.008 (-0.018 - 0.049)	0.007 (-0.014 - 0.043)	0.01 (-0.018 - 0.063)	-0.008 (-0.043 - 0.051)
RBRMECS	Red seabream East China Sea	Pagrus major	Red seabream	61	02854d22-1c90-329e-9080-17546d6ac914	Pella-Tomlinson	1969-2013	0.274, 0.274	7.414e+04, 0.627	0.045, 0.764	0.406, 0.219	1.513e+05, 0.394	0.212, 0.577	0.141 (0.07 - 0.237)	-0.009 (-0.018 - -0.002, 0)	-0.386 (-0.771 - -0.13)	-0.013 (-0.309 - 0.225)	-0.006 (-0.021 - 0.005)	-0.006 (-0.019 - 0.002)	-0.01 (-0.028 - 0.001)	-0.008 (-0.02 - 0.001)	-0.015 (-0.042 - 0)	-0.026 (-0.057 - -0.005)
RBRMSETOE	Red seabream Inland Sea of Japan (East)	Pagrus major	Red seabream	61	ce795f5b-bfd2-376f-a1ed-a22d0f35607d	Pella-Tomlinson	1977-2013	0.274, 0.274	1.585e+04, 0.627	0.045, 0.764	0.251, 0.169	2.892e+04, 0.217	0.036, 0.212	0.449 (0.298 - 0.628)	-0.008 (-0.011 - -0.005, 0)	-0.386 (-0.771 - -0.13)	-0.013 (-0.309 - 0.225)	-0.006 (-0.022 - 0.006)	-0.006 (-0.018 - 0.002)	-0.009 (-0.027 - 0.001)	-0.008 (-0.021 - 0.002)	-0.015 (-0.039 - -0.001)	-0.026 (-0.056 - -0.006)
RBRMSETOW	Red seabream Inland Sea of Japan (West)	Pagrus major	Red seabream	61	31d14fb0-eb53-3a4c-ace9-c3ab7af80da1	Schaefer	1977-2013	0.274, 0.274	2.327e+04, 0.627	0.245, 0.25	0.268, 0.229	5.213e+04, 0.307	0.368, 0.28	0.176 (0.106 - 0.271)	0.001 (0 - 0.002, 0.873)	-0.386 (-0.771 - -0.13)	-0.013 (-0.309 - 0.225)	-0.006 (-0.022 - 0.006)	-0.006 (-0.018 - 0.002)	-0.01 (-0.027 - 0.001)	-0.008 (-0.021 - 0.002)	-0.015 (-0.04 - -0.001)	-0.026 (-0.056 - -0.006)
RHERRTSST	Round herring Tsushima Strait	Etrumeus teres	Round herring	61	50a7a2ef-3a1b-3d58-bd42-b44cfbc7bdbb	Pella-Tomlinson	1976-2018	0.949, 0.234	1.007e+05, 0.587	0.652, 0.135	0.505, 0.144	1.95e+05, 0.147	0.667, 0.128	0.524 (0.32 - 0.769)	0.004 (0.001 - 0.006, 0.624)	-1.503 (-2.717 - -0.563)	-0.169 (-0.73 - 0.322)	-0.022 (-0.063 - 0.005)	-0.024 (-0.058 - -0.003)	-0.038 (-0.09 - -0.007)	-0.028 (-0.061 - -0.005)	-0.055 (-0.124 - -0.012)	-0.1 (-0.19 - -0.031)
RSFLOUNSOJ	Round nose flounder Sea of Japan	Eopsetta grigorjewi	Round nose flounder	61	bc617f9c-a1a5-3a44-84b6-fd830e955dad	Schaefer	1966-2013	0.4, 0.354	2.172e+04, 0.707	0.477, 0.158	0.319, 0.262	3.668e+04, 0.226	0.498, 0.154	0.228 (0.127 - 0.36)	0.003 (0.001 - 0.006, 0.076)	NA	NA	NA	NA	NA	NA	NA	NA
SAURNWPAC	Pacific saury Northwest Pacific	Cololabis saira	Pacific saury	61	9caa352a-16c5-3150-aa02-74fa485e67a2	Schaefer	1950-2018	1.276, 0.209	8.486e+05, 0.563	0.477, 0.158	0.958, 0.161	1.753e+06, 0.157	0.485, 0.157	0.504 (0.334 - 0.717)	0.003 (-0.001 - 0.008, 0.807)	-1.642 (-2.858 - -0.639)	-0.32 (-0.843 - 0.145)	-0.03 (-0.082 - 0.009)	-0.03 (-0.072 - -0.003)	-0.048 (-0.107 - -0.011)	-0.036 (-0.077 - -0.011)	-0.07 (-0.152 - -0.019)	-0.119 (-0.222 - -0.042)
SNOWCRABESJ	Snow crab Sea of Japan East	Chionoecetes opilio	Snow crab	61	0108d7b0-b780-3fbe-b6ba-a7cb87ed2520	Schaefer	1998-2013	0.579, 0.21	2.897e+03, 0.667	0.866, 0.073	0.632, 0.204	4.068e+03, 0.464	0.84, 0.071	0.106 (0.037 - 0.217)	-0.004 (-0.017 - 0.006, 0.963)	0.578 (-0.767 - 2.057)	-0.092 (-0.174 - 0.029)	0.009 (-0.035 - 0.049)	0.004 (-0.025 - 0.03)	0.025 (-0.015 - 0.082)	0.009 (-0.028 - 0.066)	0.014 (-0.01 - 0.042)	0.056 (-0.023 - 0.14)
SNOWCRABNPAC	Snow crab North Pacific	Chionoecetes opilio	Snow crab	61	408fbf9b-a647-3623-aeb5-430ff24bf13a	Fox	1992-2013	0.579, 0.21	1.088e+03, 0.564	0.477, 0.158	0.627, 0.211	1.746e+03, 0.31	0.483, 0.161	0.185 (0.095 - 0.316)	-0.013 (-0.024 - -0.004, 0.374)	0.578 (-0.767 - 2.057)	-0.092 (-0.174 - 0.029)	0.004 (-0.005 - 0.015)	0.005 (-0.005 - 0.017)	0.007 (-0.01 - 0.027)	0.004 (-0.006 - 0.014)	0.01 (-0.011 - 0.033)	0.025 (-0.028 - 0.081)
SNOWCRABWSJ	Snow crab Sea of Japan West	Chionoecetes opilio	Snow crab	61	0ffbc360-4398-39c3-9800-8f5dd44bdaae	Schaefer	1999-2013	0.579, 0.21	4.019e+04, 0.667	0.477, 0.158	0.597, 0.187	4.982e+04, 0.407	0.46, 0.138	0.199 (0.096 - 0.352)	-0.016 (-0.028 - -0.004, 0.626)	0.578 (-0.767 - 2.057)	-0.092 (-0.174 - 0.029)	0.007 (-0.019 - 0.031)	0.013 (-0.009 - 0.047)	0.021 (-0.005 - 0.064)	0.011 (-0.008 - 0.034)	0.022 (-0.005 - 0.057)	0.055 (-0.031 - 0.148)
SPANMACKSETO	Japanese Spanish mackerel Inland Sea of Japan	Scomberomorus niphonius	Japanese Spanish mackerel	61	6edf1e15-da5b-3131-b457-ebe51b6dd3f8	Schaefer	1987-2013	0.566, 0.209	1.705e+04, 0.563	0.245, 0.25	0.81, 0.174	2.073e+04, 0.179	0.391, 0.159	0.723 (0.496 - 0.944)	0.009 (0.004 - 0.014, 0.093)	-2.712 (-3.716 - -1.661)	-0.536 (-0.994 - -0.108)	-0.043 (-0.097 - 0.014)	-0.044 (-0.086 - -0.01)	-0.072 (-0.132 - -0.022)	-0.052 (-0.092 - -0.024)	-0.102 (-0.181 - -0.04)	-0.181 (-0.273 - -0.1)
SSANDWSJ	Sailfin sandfish Sea of Japan West	Arctoscopus japonicus	Sailfin sandfish	61	f2dd8823-d34a-3484-9b93-c2bfef669a45	Fox	1970-2013	0.4, 0.354	9.871e+04, 0.811	0.245, 0.25	0.517, 0.325	6.114e+04, 0.453	0.265, 0.244	0.244 (0.084 - 0.485)	-0.008 (-0.015 - -0.003, 0.143)	-0.039 (-0.697 - 0.707)	-0.005 (-0.327 - 0.457)	0 (-0.024 - 0.023)	0.003 (-0.02 - 0.031)	0.005 (-0.025 - 0.037)	0.002 (-0.023 - 0.029)	0.004 (-0.029 - 0.038)	0.003 (-0.056 - 0.054)
SWORDNPAC	Swordfish North Pacific Ocean	Xiphias gladius	Swordfish	61	e70d2dfd-e66c-3fb7-a4d9-3ea4a167a6c3	Schaefer	1975-2016	0.564, 0.209	1.525e+05, 0.667	0.866, 0.073	0.432, 0.14	1.299e+05, 0.141	0.908, 0.067	0.17 (0.12 - 0.234)	0.001 (0 - 0.002, 0.53)	-0.295 (-0.697 - 0.115)	1.201 (0.477 - 2.31)	-0.004 (-0.017 - 0.011)	-0.006 (-0.017 - 0.003)	-0.01 (-0.027 - 0)	-0.002 (-0.011 - 0.006)	-0.009 (-0.027 - 0.001)	-0.021 (-0.043 - -0.002)
WLFLOUNNPAC	Willowy flounder North Pacific	Tanakius kitaharae	Willowy flounder	61	b2b7a6fe-a722-34e5-98f7-69beaefeff59	Fox	1997-2013	0.158, 0.587	4.562e+03, 0.941	0.652, 0.135	0.186, 0.292	2.613e+03, 0.247	0.655, 0.133	0.195 (0.083 - 0.328)	0.008 (0.003 - 0.014, 0.467)	-0.012 (-0.575 - 0.389)	0.159 (-0.022 - 0.335)	-0.001 (-0.005 - 0.002)	0 (-0.005 - 0.003)	0 (-0.008 - 0.006)	0 (-0.005 - 0.004)	-0.001 (-0.01 - 0.005)	-0.002 (-0.022 - 0.014)
WPOLLNAVAR	Walleye pollock Navarinsky	Theragra chalcogramma	Walleye pollock	61	ee3e65a9-d8c8-33a9-8c03-1fc2abaebcf5	Schaefer	1984-2020	0.319, 0.221	1.015e+07, 0.679	0.245, 0.25	0.344, 0.217	9.149e+06, 0.333	0.285, 0.23	0.162 (0.092 - 0.265)	-0.004 (-0.009 - 0.001, 0.778)	-0.536 (-1.01 - -0.143)	-0.113 (-0.245 - 0.027)	-0.001 (-0.004 - 0.002)	-0.001 (-0.005 - 0.003)	-0.003 (-0.008 - 0.002)	-0.001 (-0.003 - 0.002)	-0.003 (-0.009 - 0.002)	-0.011 (-0.023 - 0.001)
WPOLLNSO	Walleye pollock Northern Sea of Okhotsk	Theragra chalcogramma	Walleye pollock	61	80937404-ef0e-3012-8ae8-28887fa07907	Schaefer	1984-2020	0.319, 0.221	2.891e+07, 0.679	0.652, 0.135	0.274, 0.163	1.675e+07, 0.171	0.612, 0.127	0.151 (0.097 - 0.208)	0 (-0.001 - 0.001, 0.972)	-0.536 (-1.01 - -0.143)	-0.113 (-0.245 - 0.027)	-0.005 (-0.021 - 0.015)	-0.007 (-0.025 - 0.011)	-0.01 (-0.034 - 0.007)	-0.01 (-0.036 - 0.022)	-0.015 (-0.047 - 0.007)	-0.022 (-0.054 - 0.003)
WPOLLWBS	Walleye pollock Western Bering Sea	Theragra chalcogramma	Walleye pollock	61	d01df356-a478-3bf5-9922-97de69baf055	Schaefer	1970-2014	0.319, 0.221	5.142e+06, 0.679	0.866, 0.073	0.228, 0.171	2.587e+06, 0.201	0.834, 0.071	0.113 (0.056 - 0.168)	-0.001 (-0.002 - 0, 0.823)	-0.536 (-1.01 - -0.143)	-0.113 (-0.245 - 0.027)	-0.004 (-0.045 - 0.043)	-0.006 (-0.031 - 0.032)	-0.005 (-0.041 - 0.028)	-0.003 (-0.038 - 0.049)	-0.014 (-0.059 - 0.025)	-0.017 (-0.064 - 0.032)
ALPLAICBSAI	Alaska plaice Bering Sea and Aleutian Islands	Pleuronectes quadrituberculatus	Alaska plaice	67	cd33e080-444a-33c8-87d6-6c6140d4820f	Pella-Tomlinson	1975-2020	0.032, 0.296	6.897e+06, 0.753	0.652, 0.135	0.037, 0.298	2.074e+06, 0.505	0.594, 0.119	0.016 (0.005 - 0.033)	-0.002 (-0.002 - -0.001, 0.14)	0.605 (0.184 - 0.979)	0.211 (0.034 - 0.371)	0.002 (-0.001 - 0.006)	0.004 (0 - 0.008)	0.006 (0.002 - 0.01)	0.003 (0 - 0.006)	0.007 (0.001 - 0.013)	0.016 (0.004 - 0.026)
ALSKABSAI	Alaska skate Bering Sea and Aleutian Islands	Bathyraja parmifera	Alaska skate	67	64df2066-e8a8-3d4a-98de-2c4638c67b52	Schaefer	1965-2019	0.158, 0.587	8.376e+05, 1.044	0.866, 0.073	0.147, 0.317	4.68e+05, 0.307	0.852, 0.069	0.056 (0.026 - 0.089)	0.001 (0.001 - 0.002, 0.099)	0.414 (0.096 - 0.756)	0.235 (0.075 - 0.403)	0.002 (-0.002 - 0.005)	0.003 (-0.001 - 0.006)	0.004 (0.001 - 0.008)	0.002 (0 - 0.005)	0.005 (0 - 0.01)	0.01 (0.002 - 0.019)
ARFLOUNDBSAI	Arrowtooth flounder Bering Sea and Aleutian Islands	Atheresthes stomias	Arrowtooth flounder	67	efa1f187-1800-3600-b22d-fe2034cb3cce	Schaefer	1976-2020	0.227, 0.209	4.56e+05, 0.667	0.245, 0.25	0.195, 0.156	4.785e+05, 0.248	0.209, 0.11	0.102 (0.068 - 0.14)	-0.003 (-0.004 - -0.002, 0.004)	-0.713 (-1.245 - -0.157)	-0.176 (-0.294 - -0.035)	0.001 (-0.034 - 0.053)	-0.005 (-0.048 - 0.048)	-0.011 (-0.052 - 0.012)	0.001 (-0.042 - 0.056)	-0.012 (-0.041 - 0.027)	-0.018 (-0.062 - 0.013)
ARFLOUNDGA	Arrowtooth flounder Gulf of Alaska	Atheresthes stomias	Arrowtooth flounder	67	721c75c9-18e8-3bfe-962b-058bb866bfe6	Fox	1977-2020	0.227, 0.209	5.973e+05, 0.667	0.866, 0.073	0.181, 0.181	1.213e+06, 0.452	0.764, 0.067	0.026 (0.013 - 0.047)	-0.001 (-0.002 - 0, 0.82)	-0.713 (-1.245 - -0.157)	-0.176 (-0.294 - -0.035)	0.005 (-0.02 - 0.056)	0.007 (-0.036 - 0.048)	0.002 (-0.018 - 0.039)	-0.006 (-0.027 - 0.026)	0.005 (-0.016 - 0.046)	0 (-0.027 - 0.028)
ARFLOUNDPCOAST	Arrowtooth flounder Pacific Coast	Atheresthes stomias	Arrowtooth flounder	67	f25ed3d6-77c2-34d5-bd21-d10113c0896e	Schaefer	1917-2021	0.227, 0.209	1.663e+05, 0.667	0.866, 0.073	0.169, 0.16	1.343e+05, 0.268	0.887, 0.066	0.031 (0.018 - 0.047)	0.001 (0.001 - 0.001, 0.036)	-0.713 (-1.245 - -0.157)	-0.176 (-0.294 - -0.035)	0 (-0.004 - 0.003)	-0.001 (-0.006 - 0.004)	-0.003 (-0.009 - 0.003)	0 (-0.004 - 0.004)	-0.004 (-0.011 - 0.003)	-0.013 (-0.026 - 0.001)
ATKABSAI	Atka mackerel Bering Sea and Aleutian Islands	Pleurogrammus monopterygius	Atka mackerel	67	bdb5da5e-3344-33d4-8981-cc1e6fe3899c	Fox	1977-2019	0.182, 0.33	2.206e+06, 0.787	0.652, 0.135	0.198, 0.276	1.031e+06, 0.326	0.634, 0.116	0.079 (0.035 - 0.136)	0 (-0.001 - 0.002, 0.976)	-0.001 (-0.362 - 0.392)	0.083 (-0.107 - 0.254)	0 (-0.002 - 0.001)	0 (-0.003 - 0.002)	0 (-0.003 - 0.004)	0 (-0.002 - 0.002)	0 (-0.004 - 0.005)	0.001 (-0.008 - 0.011)
AUROCKPCOAST	Aurora rockfish Pacific Coast	Sebastes aurora	Aurora rockfish	67	a3305a81-6566-3d50-854b-bcf63609698a	Schaefer	1916-2012	0.028, 0.391	3.135e+04, 0.848	0.866, 0.073	0.028, 0.353	5.088e+03, 0.182	0.882, 0.062	0.004 (0.001 - 0.006)	0 (0 - 0, 0.791)	NA	NA	NA	NA	NA	NA	NA	NA
BIGSKA3CD	Big skate West Coast of Vancouver Island	Raja binoculata	Big skate	67	68455a2c-1a44-3cb4-9f1d-09e5e984a947	Schaefer	1954-2011	0.158, 0.587	2.541e+03, 1.044	0.866, 0.073	0.213, 0.585	1.942e+03, 0.657	0.867, 0.073	0.02 (0.004 - 0.051)	0.001 (0 - 0.002, 0.942)	0.764 (0.252 - 1.302)	0.498 (0.097 - 1.004)	0.002 (-0.004 - 0.009)	0.005 (-0.001 - 0.012)	0.006 (0 - 0.012)	0.003 (-0.003 - 0.009)	0.008 (0 - 0.015)	0.016 (0.003 - 0.028)
BIGSKA5AB	Big skate Queen Charlotte Sound	Raja binoculata	Big skate	67	a0e90de7-0169-3ed1-9c12-135952b244af	Schaefer	1954-2011	0.158, 0.587	2.66e+04, 1.044	0.866, 0.073	0.211, 0.576	1.544e+04, 0.699	0.867, 0.073	0.021 (0.003 - 0.049)	0.001 (0 - 0.003, 0.926)	0.764 (0.252 - 1.302)	0.498 (0.097 - 1.004)	0.002 (-0.004 - 0.009)	0.005 (-0.002 - 0.012)	0.006 (0.001 - 0.012)	0.003 (-0.003 - 0.009)	0.007 (0 - 0.015)	0.016 (0.003 - 0.028)
BIGSKA5CDE	Big skate Hecate Strait	Raja binoculata	Big skate	67	849ac0fa-4dd9-3e6f-9b1f-172b3dcac9df	Schaefer	1954-2011	0.158, 0.587	2.806e+04, 1.044	0.866, 0.073	0.189, 0.564	2.19e+04, 0.638	0.866, 0.073	0.032 (0.007 - 0.081)	0.001 (0 - 0.003, 0.894)	0.764 (0.252 - 1.302)	0.498 (0.097 - 1.004)	0.002 (-0.004 - 0.009)	0.004 (-0.002 - 0.011)	0.007 (0.001 - 0.013)	0.003 (-0.002 - 0.008)	0.007 (0 - 0.014)	0.016 (0.003 - 0.028)
BIGSKAPCOAST	Big skate Pacific Coast	Raja binoculata	Big skate	67	53e32a17-f4c2-3010-a1eb-fba3824bd3a2	Schaefer	1917-2018	0.158, 0.587	1.627e+04, 1.044	0.866, 0.073	0.145, 0.349	1.645e+04, 0.319	0.911, 0.063	0.03 (0.014 - 0.051)	0 (0 - 0.001, 0.03)	0.764 (0.252 - 1.302)	0.498 (0.097 - 1.004)	NA	NA	NA	NA	NA	NA
BLACKROCKORECOAST	Black rockfish Oregon Coast	Sebastes melanops	Black rockfish	67	333d13d7-48e4-3f4b-8b57-9a21ad85d417	Schaefer	1915-2018	0.158, 0.587	1.738e+04, 1.044	0.866, 0.073	0.036, 0.385	1.319e+09, 0.112	0.985, 0.069	-0.003 (-0.004 - -0.002)	0 (0 - 0, 0.675)	0.177 (-0.173 - 0.547)	-0.066 (-0.091 - -0.037)	0.002 (-0.001 - 0.006)	0.003 (-0.001 - 0.008)	0.004 (0 - 0.009)	0.002 (0 - 0.006)	0.005 (0 - 0.011)	0.009 (-0.001 - 0.019)
BLACKROCKWASH	Black rockfish Washington	Sebastes melanops	Black rockfish	67	527aa868-cd6b-3b53-946b-e4db479e63af	Schaefer	1940-2018	0.158, 0.587	1.972e+04, 1.044	0.866, 0.073	0.032, 0.381	1.131e+09, 0.141	0.97, 0.076	-0.006 (-0.008 - -0.003)	0 (0 - 0.001, 0.276)	0.177 (-0.173 - 0.547)	-0.066 (-0.091 - -0.037)	0.004 (-0.005 - 0.016)	0.001 (-0.008 - 0.011)	0.004 (-0.001 - 0.014)	0.002 (-0.004 - 0.014)	0.004 (-0.005 - 0.015)	0.008 (-0.005 - 0.024)
BOCACCBCW	Bocaccio British Columbia Waters	Sebastes paucispinis	Bocaccio	67	93f5ab6a-1d36-3ea0-b39c-1040532608ff	Schaefer	1935-2012	0.254, 0.209	1.449e+04, 0.563	0.652, 0.135	0.133, 0.147	3.408e+04, 0.128	0.814, 0.109	0.084 (0.062 - 0.11)	0.001 (0.001 - 0.002, 0)	0.13 (-0.319 - 0.505)	0.435 (0.201 - 0.739)	0 (-0.006 - 0.008)	0.001 (-0.005 - 0.008)	0.001 (-0.005 - 0.007)	0.001 (-0.004 - 0.006)	0.001 (-0.007 - 0.007)	0 (-0.013 - 0.011)
CABEZORECOAST	Cabezon Oregon Coast	Scorpaenichthys marmoratus	Cabezon	67	2aae81af-1034-30be-9f13-653441d30b71	Fox	1971-2018	0.4, 0.354	7.332e+02, 0.811	0.866, 0.073	0.232, 0.248	5.865e+02, 0.227	0.947, 0.066	0.069 (0.037 - 0.109)	0.004 (0.002 - 0.006, 0)	-0.344 (-0.893 - 0.16)	-0.138 (-0.54 - 0.228)	0 (-0.003 - 0.005)	0.001 (-0.004 - 0.006)	0 (-0.005 - 0.005)	0.001 (-0.003 - 0.004)	0 (-0.007 - 0.006)	-0.004 (-0.016 - 0.007)
CHROCKCPCOAST	China rockfish Central Pacific Coast	Sebastes nebulosus	China rockfish	67	e24cd5a0-3c34-3922-81dc-946f2d04c686	Schaefer	1973-2018	0.185, 0.209	6.759e+02, 0.667	0.866, 0.073	0.148, 0.186	5.376e+07, 0.061	1, 0.065	-0.004 (-0.009 - 0)	0 (-0.001 - 0, 0.976)	0.4 (0.124 - 0.703)	0.549 (0.327 - 0.822)	0 (-0.005 - 0.004)	0.001 (-0.001 - 0.003)	0.001 (-0.004 - 0.005)	0.002 (-0.002 - 0.005)	0.005 (0.001 - 0.009)	0.009 (0.001 - 0.017)
CHROCKNPCOAST	China rockfish Northern Pacific Coast	Sebastes nebulosus	China rockfish	67	97fdd339-0504-3ad4-8e62-f8fb977ebde8	Schaefer	1967-2018	0.185, 0.209	1.868e+02, 0.667	0.866, 0.073	0.16, 0.193	2.025e+07, 0.052	1.03, 0.061	-0.002 (-0.005 - 0.002)	0 (0 - 0, 0.973)	0.4 (0.124 - 0.703)	0.549 (0.327 - 0.822)	0.001 (-0.005 - 0.009)	0.003 (-0.003 - 0.011)	0.003 (-0.002 - 0.008)	0.002 (-0.004 - 0.008)	0.004 (-0.002 - 0.011)	0.006 (0 - 0.014)
CROCKPCOAST	Canary rockfish Pacific Coast	Sebastes pinniger	Canary rockfish	67	495fb8cb-a66c-3f5b-94df-73f7d36953f9	Pella-Tomlinson	1892-2021	0.158, 0.587	1.498e+05, 1.044	0.866, 0.073	0.023, 0.299	8.714e+06, 0.169	0.915, 0.07	-0.002 (-0.003 - 0)	0 (0 - 0, 0.535)	-0.206 (-0.821 - 0.35)	0.293 (0.112 - 0.547)	0 (-0.005 - 0.007)	0 (-0.006 - 0.007)	-0.001 (-0.007 - 0.005)	0.001 (-0.004 - 0.005)	-0.001 (-0.009 - 0.007)	-0.006 (-0.022 - 0.008)
CROCKWCVANISOGQCI	Canary rockfish West Coast of Vancouver Island and Strait of Georgia and Queen Charlotte Islands	Sebastes pinniger	Canary rockfish	67	d2c1e4ce-89df-3bf3-8dbe-498ef7a38fca	Fox	1945-2009	0.158, 0.587	5.556e+04, 1.044	0.866, 0.073	0.099, 0.27	2.727e+04, 0.217	0.911, 0.066	0.068 (0.032 - 0.108)	0.003 (0.001 - 0.004, 0)	-0.206 (-0.821 - 0.35)	0.293 (0.112 - 0.547)	-0.001 (-0.005 - 0.006)	0 (-0.006 - 0.006)	-0.001 (-0.008 - 0.005)	0 (-0.005 - 0.005)	-0.002 (-0.01 - 0.005)	-0.007 (-0.023 - 0.008)
DKROCKPCOAST	Darkblotched rockfish Pacific Coast	Sebastes crameri	Darkblotched rockfish	67	bb32732c-7488-327a-a627-48177dc7f6c2	Schaefer	1915-2021	0.093, 0.209	1.726e+05, 0.667	0.866, 0.073	0.06, 0.164	3.58e+06, 0.13	0.934, 0.066	-0.003 (-0.005 - -0.001)	0 (0 - 0, 0.855)	0.975 (0.506 - 1.439)	0.655 (0.455 - 0.978)	0.003 (-0.003 - 0.011)	0.006 (-0.001 - 0.014)	0.007 (0.001 - 0.013)	0.003 (-0.003 - 0.01)	0.01 (0.001 - 0.019)	0.018 (0.006 - 0.03)
DSOLEGA	Dover sole Gulf of Alaska	Microstomus pacificus	Dover sole	67	d52e573c-98a7-3971-961f-d60fc6714a4b	Schaefer	1978-2018	0.347, 0.209	1.185e+05, 0.667	0.866, 0.073	0.256, 0.195	1.133e+05, 0.353	0.933, 0.064	0.013 (0.003 - 0.026)	0 (-0.001 - 0, 0.949)	0.28 (-0.14 - 0.654)	-0.114 (-0.435 - 0.095)	0.002 (-0.003 - 0.007)	0.004 (-0.001 - 0.01)	0.004 (0 - 0.01)	0.002 (-0.001 - 0.005)	0.007 (0.001 - 0.013)	0.012 (0.001 - 0.023)
DSOLEPCOAST	Dover sole Pacific Coast	Microstomus pacificus	Dover sole	67	a02d3e98-6060-339c-9ff1-d0b7e083aada	Schaefer	1911-2020	0.347, 0.209	2.847e+05, 0.667	0.866, 0.073	0.252, 0.167	3.188e+05, 0.166	0.937, 0.053	0.031 (0.021 - 0.044)	0.001 (0 - 0.001, 0)	0.28 (-0.14 - 0.654)	-0.114 (-0.435 - 0.095)	0.002 (-0.002 - 0.007)	0.004 (-0.001 - 0.01)	0.005 (0 - 0.01)	0.002 (-0.001 - 0.007)	0.007 (0 - 0.013)	0.012 (0.001 - 0.022)
DUSROCKGA	Dusky rockfish Gulf of Alaska	Sebastes variabilis	Dusky rockfish	67	a79d6881-01c6-3f8d-9718-642c0caa5dac	Schaefer	1977-2020	0.202, 0.209	9.233e+04, 0.667	0.245, 0.25	0.148, 0.154	1.429e+05, 0.35	0.206, 0.175	0.071 (0.048 - 0.1)	0 (-0.001 - 0, 0.962)	0.109 (-0.618 - 0.817)	-0.169 (-0.517 - 0.166)	0.012 (-0.036 - 0.092)	0.017 (-0.05 - 0.097)	0.016 (-0.021 - 0.092)	-0.001 (-0.041 - 0.048)	0.028 (-0.014 - 0.117)	0.035 (-0.011 - 0.108)
ESOLEHS	English sole Hecate Strait	Parophrys vetulus	English sole	67	fc3f8cd2-61bb-35e6-8087-02c143bba02d	Fox	1944-2001	0.4, 0.354	2.037e+04, 0.811	0.477, 0.158	0.253, 0.175	9.276e+03, 0.169	0.446, 0.132	0.206 (0.137 - 0.266)	-0.002 (-0.003 - -0.001, 0.262)	-0.401 (-0.792 - -0.053)	-0.195 (-0.539 - -0.004)	0 (-0.003 - 0.004)	0 (-0.004 - 0.005)	-0.001 (-0.006 - 0.004)	0 (-0.003 - 0.004)	-0.001 (-0.006 - 0.005)	-0.005 (-0.014 - 0.005)
ESOLEPCOAST	English sole Pacific Coast	Parophrys vetulus	English sole	67	a6c1c682-9e93-31d8-b0af-375ced75ed81	Schaefer	1876-2006	0.4, 0.354	6.605e+04, 0.811	0.866, 0.073	0.323, 0.168	4.924e+04, 0.168	0.905, 0.061	0.112 (0.079 - 0.149)	0.002 (0.001 - 0.003, 0)	-0.401 (-0.792 - -0.053)	-0.195 (-0.539 - -0.004)	0 (-0.003 - 0.005)	0.001 (-0.004 - 0.006)	0 (-0.005 - 0.005)	0.001 (-0.003 - 0.005)	0 (-0.006 - 0.006)	-0.004 (-0.013 - 0.006)
EULAPCOASTFRDU	Eulachon Pacific Coast of Canada Fraser River Designatable Unit	Thaleichthys pacificus	Eulachon	67	9ecfdaca-99ef-3afc-a87c-e6506ece99f9	Schaefer	1900-2012	0.4, 0.354	1.215e+03, 0.707	0.477, 0.158	0.134, 0.233	2.59e+03, 0.312	0.48, 0.158	0.043 (0.018 - 0.077)	-0.001 (-0.001 - 0, 0.741)	0.609 (0.142 - 1.08)	0.178 (-0.137 - 0.425)	0.002 (-0.001 - 0.007)	0.005 (0.001 - 0.01)	0.006 (0.001 - 0.012)	0.003 (0 - 0.007)	0.008 (0.002 - 0.015)	0.017 (0.004 - 0.029)
FLSOLEBSAI	Flathead sole Bering Sea and Aleutian Islands	Hippoglossoides elassodon	Flathead sole	67	4a7423f2-d774-31e1-a257-44787b619b10	Schaefer	1964-2019	0.247, 0.209	4.259e+05, 0.667	0.866, 0.073	0.201, 0.169	3.463e+05, 0.295	0.85, 0.07	0.063 (0.027 - 0.109)	0.001 (0 - 0.001, 0.803)	0.851 (-0.253 - 2.18)	0.215 (0.006 - 0.452)	0.003 (-0.002 - 0.009)	0.005 (-0.003 - 0.014)	0.008 (-0.003 - 0.021)	0.004 (-0.002 - 0.01)	0.011 (-0.004 - 0.027)	0.024 (-0.009 - 0.061)
FLSOLEGA	Flathead sole Gulf of Alaska	Hippoglossoides elassodon	Flathead sole	67	e59100c9-491e-38f2-b087-b18bf51d077e	Schaefer	1978-2019	0.247, 0.209	7.284e+04, 0.667	0.652, 0.135	0.214, 0.171	1.185e+05, 0.368	0.571, 0.084	0.034 (0.02 - 0.053)	-0.001 (-0.001 - 0, 0.883)	0.851 (-0.253 - 2.18)	0.215 (0.006 - 0.452)	0.003 (-0.001 - 0.01)	0.006 (-0.001 - 0.013)	0.008 (-0.002 - 0.02)	0.004 (0 - 0.009)	0.01 (-0.002 - 0.025)	0.023 (-0.007 - 0.055)
GHALBSAI	Greenland halibut Bering Sea and Aleutian Islands	Reinhardtius hippoglossoides	Greenland halibut	67	80b3277b-8401-3bec-aa24-6b5426c68cd2	Schaefer	1977-2019	0.254, 0.209	1.045e+06, 0.667	0.866, 0.073	0.15, 0.173	4.792e+05, 0.319	0.871, 0.072	0.026 (-0.006 - 0.065)	-0.001 (-0.002 - 0.001, 0.967)	0.89 (-0.097 - 1.914)	0.376 (-0.008 - 0.787)	0.002 (-0.001 - 0.006)	0.004 (-0.001 - 0.012)	0.007 (-0.001 - 0.016)	0.003 (-0.001 - 0.009)	0.009 (-0.001 - 0.02)	0.021 (-0.003 - 0.047)
GKCRABAIES	Golden king crab Aleutian Islands Eastern segment	Lithodes aequispinus	Golden king crab	67	d0659db1-1956-4cb4-84a4-ea3a6b882d41	Schaefer	1991-2017	0.158, 0.587	1.362e+05, 1.044	0.477, 0.158	0.181, 0.37	1.164e+05, 0.519	0.45, 0.128	0.079 (0.04 - 0.138)	-0.002 (-0.006 - 0.001, 0.893)	NA	NA	NA	NA	NA	NA	NA	NA
GKCRABAIWS	Golden king crab Aleutian Islands Western segment	Lithodes aequispinus	Golden king crab	67	21b4798f-7e29-4e4b-8690-d1363850910d	Pella-Tomlinson	1991-2017	0.158, 0.587	1.019e+05, 1.044	0.477, 0.158	0.18, 0.452	8.681e+04, 0.617	0.51, 0.131	0.072 (0.027 - 0.15)	-0.003 (-0.007 - -0.001, 0.618)	NA	NA	NA	NA	NA	NA	NA	NA
GRNSTROCKPCOAST	Greenstriped rockfish Pacific Coast	Sebastes elongatus	Greenstriped rockfish	67	b0e33009-0f13-36da-a6e0-6c9365fc3f7e	Pella-Tomlinson	1916-2009	0.039, 0.484	1.815e+05, 0.941	0.866, 0.073	0.026, 0.41	8.244e+06, 0.164	0.946, 0.074	-0.002 (-0.003 - 0)	0 (0 - 0, 0.977)	0.732 (0.33 - 1.098)	0.355 (0.215 - 0.51)	0.003 (-0.001 - 0.008)	0.005 (0 - 0.011)	0.007 (0.002 - 0.012)	0.003 (-0.001 - 0.008)	0.009 (0.002 - 0.016)	0.017 (0.006 - 0.026)
HERRCC	Pacific herring Central Coast	Clupea pallasii	Pacific herring	67	d6806592-b065-378f-a000-47f59a75f5e3	Schaefer	1951-2007	0.56, 0.209	1.108e+05, 0.563	0.652, 0.135	0.41, 0.158	1.505e+05, 0.156	0.765, 0.122	0.141 (0.096 - 0.188)	-0.005 (-0.007 - -0.004, 0.023)	0.418 (-0.103 - 0.949)	0.151 (-0.34 - 0.545)	NA	NA	NA	NA	NA	NA
HERRPRD	Pacific herring Prince Rupert District	Clupea pallasii	Pacific herring	67	9b55dd7d-b1ab-3756-850b-01627655de75	Fox	1951-2016	0.56, 0.209	1.331e+05, 0.563	0.477, 0.158	0.191, 0.126	1.664e+05, 0.151	0.611, 0.135	0.113 (0.081 - 0.143)	-0.003 (-0.004 - -0.002, 0.116)	0.418 (-0.103 - 0.949)	0.151 (-0.34 - 0.545)	0.002 (-0.002 - 0.006)	0.004 (0 - 0.009)	0.005 (0 - 0.01)	0.002 (-0.001 - 0.006)	0.006 (0 - 0.012)	0.012 (0.001 - 0.024)
HERRSOG	Pacific herring Strait of Georgia	Clupea pallasii	Pacific herring	67	6f558be3-9950-3107-8910-1e524cc549ba	Schaefer	1951-2016	0.56, 0.209	6.16e+05, 0.667	0.477, 0.158	0.394, 0.154	3.819e+05, 0.17	0.554, 0.132	0.119 (0.082 - 0.158)	-0.003 (-0.004 - -0.002, 0.103)	0.418 (-0.103 - 0.949)	0.151 (-0.34 - 0.545)	0.002 (-0.001 - 0.006)	0.004 (0 - 0.009)	0.005 (0 - 0.01)	0.002 (-0.001 - 0.007)	0.006 (0 - 0.013)	0.012 (0.001 - 0.023)
HERRTOG	Pacific herring Togiak District	Clupea pallasii	Pacific herring	67	f447a16e-4448-3558-8928-961eea41e8a8	Schaefer	1990-2010	0.56, 0.209	2.181e+05, 0.667	0.477, 0.158	0.677, 0.189	3.613e+05, 0.448	0.455, 0.114	0.127 (0.069 - 0.222)	-0.011 (-0.016 - -0.006, 0.268)	0.418 (-0.103 - 0.949)	0.151 (-0.34 - 0.545)	0.002 (-0.002 - 0.006)	0.003 (-0.001 - 0.008)	0.005 (0 - 0.009)	0.002 (-0.001 - 0.005)	0.006 (0 - 0.012)	0.012 (0.001 - 0.023)
KELPGREENLINGORECOAST	Kelp greenling Oregon Coast	Hexagrammos decagrammus	Kelp greenling	67	19ce3310-96b7-37ed-85a1-6c68f6d4840b	Schaefer	1915-2014	0.4, 0.354	8.961e+02, 0.811	0.866, 0.073	0.292, 0.231	1.412e+03, 0.383	0.914, 0.061	0.018 (0.008 - 0.03)	0 (0 - 0.001, 0.432)	0.612 (0.255 - 0.982)	0.397 (0.243 - 0.594)	0.002 (-0.002 - 0.007)	0.005 (0 - 0.01)	0.005 (0 - 0.01)	0.002 (-0.002 - 0.007)	0.007 (0.001 - 0.014)	0.013 (0.004 - 0.024)
KMFLOUNBSAI	Kamchatka flounder Bering Sea and Aleutian Islands	Atheresthes evermanni	Kamchatka flounder	67	45f65020-b39f-362f-a510-ab7d50fa73da	Schaefer	1991-2019	0.158, 0.587	4.503e+05, 1.044	0.866, 0.073	0.155, 0.478	1.891e+05, 0.306	0.886, 0.067	0.023 (0.005 - 0.048)	0.002 (0 - 0.004, 0.812)	0.68 (0.282 - 1.045)	0.3 (0.121 - 0.497)	0.002 (-0.002 - 0.007)	0.004 (0 - 0.008)	0.006 (0.002 - 0.011)	0.003 (0 - 0.006)	0.007 (0.002 - 0.013)	0.016 (0.006 - 0.026)
LINGCODNPCOAST	Lingcod Northern Pacific Coast	Ophiodon elongatus	Lingcod	67	9082f121-b6a4-374e-bb0a-6821255b1d2c	Schaefer	1889-2021	0.484, 0.209	3.786e+04, 0.667	0.866, 0.073	0.251, 0.118	3.299e+04, 0.108	0.914, 0.057	0.059 (0.047 - 0.074)	0.001 (0.001 - 0.001, 0)	-0.701 (-1.238 - -0.27)	-0.552 (-0.971 - -0.286)	0.001 (-0.007 - 0.007)	0 (-0.007 - 0.008)	-0.002 (-0.008 - 0.006)	0 (-0.007 - 0.006)	-0.002 (-0.01 - 0.007)	-0.008 (-0.021 - 0.005)
LINGCODSOG	Lingcod Strait of Georgia	Ophiodon elongatus	Lingcod	67	01da4258-88fb-3b23-b4ff-b30d2d93b7a0	Schaefer	1951-1989	0.484, 0.209	6.35e+03, 0.563	0.245, 0.25	0.29, 0.173	2.008e+04, 0.253	0.297, 0.229	0.226 (0.153 - 0.32)	-0.003 (-0.005 - -0.001, 0.416)	-0.701 (-1.238 - -0.27)	-0.552 (-0.971 - -0.286)	0.001 (-0.007 - 0.007)	0 (-0.007 - 0.008)	-0.002 (-0.009 - 0.005)	0 (-0.007 - 0.006)	-0.001 (-0.01 - 0.007)	-0.007 (-0.021 - 0.005)
LNOSESKA3CD	Longnose skate West Coast of Vancouver Island	Raja rhina	Longnose skate	67	ad7363e1-8fe0-37e0-a999-888306495063	Fox	1954-2011	0.158, 0.587	8.82e+03, 1.044	0.866, 0.073	0.233, 0.607	8.339e+03, 0.708	0.867, 0.074	0.021 (0.005 - 0.06)	0.001 (0 - 0.003, 0.926)	0.727 (0.259 - 1.201)	0.443 (0.111 - 0.837)	0.002 (-0.003 - 0.008)	0.005 (-0.001 - 0.011)	0.006 (0.001 - 0.012)	0.003 (-0.002 - 0.008)	0.008 (0.001 - 0.015)	0.016 (0.004 - 0.027)
LNOSESKA5AB	Longnose skate Queen Charlotte Sound	Raja rhina	Longnose skate	67	2d203783-4203-3d74-a542-364480a447c0	Pella-Tomlinson	1954-2011	0.158, 0.587	4.937e+03, 1.044	0.866, 0.073	0.249, 0.591	5.114e+03, 0.692	0.868, 0.073	0.02 (0.005 - 0.053)	0.001 (0 - 0.003, 0.909)	0.727 (0.259 - 1.201)	0.443 (0.111 - 0.837)	0.002 (-0.003 - 0.008)	0.005 (-0.001 - 0.011)	0.006 (0.001 - 0.012)	0.003 (-0.002 - 0.008)	0.008 (0.001 - 0.014)	0.016 (0.004 - 0.027)
LNOSESKA5CDE	Longnose skate Hecate Strait	Raja rhina	Longnose skate	67	f54ee7d8-85ea-308f-ba96-3a10a861149e	Schaefer	1954-2011	0.158, 0.587	5.154e+03, 1.044	0.866, 0.073	0.229, 0.565	4.431e+03, 0.638	0.868, 0.073	0.017 (0.004 - 0.04)	0.001 (0 - 0.002, 0.905)	0.727 (0.259 - 1.201)	0.443 (0.111 - 0.837)	0.002 (-0.003 - 0.008)	0.004 (-0.001 - 0.01)	0.006 (0.001 - 0.012)	0.003 (-0.002 - 0.008)	0.007 (0 - 0.014)	0.016 (0.004 - 0.027)
LNOSESKAPCOAST	Longnose skate Pacific Coast	Raja rhina	Longnose skate	67	f66cd4a4-5562-328a-a8cf-dd0e97c42362	Schaefer	1916-2018	0.158, 0.587	5.04e+04, 1.044	0.866, 0.073	0.125, 0.393	3.998e+04, 0.313	0.923, 0.055	0.023 (0.01 - 0.045)	0 (0 - 0.001, 0.001)	0.727 (0.259 - 1.201)	0.443 (0.111 - 0.837)	0.003 (-0.002 - 0.01)	0.005 (-0.001 - 0.012)	0.006 (0.001 - 0.012)	0.003 (-0.003 - 0.009)	0.009 (0.001 - 0.017)	0.016 (0.004 - 0.027)
LSTHORNHPCOAST	Longspine thornyhead Pacific Coast	Sebastolobus altivelis	Longspine thornyhead	67	7c79e9fc-2f60-38ea-90f1-ed0b7fa5e7ac	Fox	1964-2018	0.059, 0.209	5.001e+05, 0.667	0.866, 0.073	0.06, 0.197	1.281e+05, 0.211	0.917, 0.07	0.018 (0.008 - 0.028)	0.001 (0.001 - 0.002, 0.021)	0.422 (0.049 - 0.788)	0.202 (0.007 - 0.397)	0.002 (-0.001 - 0.007)	0.004 (0 - 0.009)	0.005 (0.001 - 0.01)	0.002 (-0.001 - 0.007)	0.007 (0.001 - 0.013)	0.011 (0.002 - 0.02)
NROCKBSAI	Northern rockfish Bering Sea and Aleutian Islands	Sebastes polyspinis	Northern rockfish	67	5dd6a3fa-2b92-3459-9b45-964ada359ce7	Schaefer	1977-2020	0.061, 0.243	6.317e+05, 0.7	0.477, 0.158	0.077, 0.186	5.133e+05, 0.379	0.39, 0.106	0.028 (0.021 - 0.037)	-0.001 (-0.001 - 0, 0.235)	0.266 (-0.117 - 0.672)	0.036 (-0.086 - 0.16)	0.001 (-0.015 - 0.01)	0.002 (-0.014 - 0.015)	0.004 (-0.003 - 0.015)	0.001 (-0.014 - 0.014)	0.006 (-0.004 - 0.018)	0.011 (-0.001 - 0.026)
NROCKGA	Northern rockfish Gulf of Alaska	Sebastes polyspinis	Northern rockfish	67	feba8967-472b-3172-a850-34ead98a7845	Pella-Tomlinson	1961-2019	0.061, 0.243	1.074e+06, 0.7	0.652, 0.135	0.084, 0.204	1.515e+05, 0.182	0.535, 0.115	0.062 (0.04 - 0.083)	-0.001 (-0.002 - -0.001, 0.135)	0.266 (-0.117 - 0.672)	0.036 (-0.086 - 0.16)	0.002 (0 - 0.005)	0.003 (0 - 0.007)	0.004 (0 - 0.008)	0.002 (0 - 0.005)	0.005 (0 - 0.01)	0.009 (0 - 0.02)
NRSOLEEBSAI	Northern rock sole Eastern Bering Sea and Aleutian Islands	Lepidopsetta polyxystra	Northern rock sole	67	e5a5074c-59b3-3611-94ab-2ea4247b52a3	Schaefer	1975-2020	0.28, 0.209	1.15e+06, 0.667	0.245, 0.25	0.23, 0.125	2.355e+06, 0.377	0.117, 0.129	0.082 (0.06 - 0.113)	-0.004 (-0.005 - -0.004, 0.001)	-0.006 (-0.623 - 0.503)	-0.038 (-0.329 - 0.217)	0 (-0.002 - 0.002)	0 (-0.003 - 0.003)	0.001 (-0.004 - 0.006)	0 (-0.003 - 0.003)	0.001 (-0.005 - 0.007)	0.002 (-0.012 - 0.015)
NRSOLEGA	Northern rock sole Gulf of Alaska	Lepidopsetta polyxystra	Northern rock sole	67	bc6076cf-ab2e-3c93-83d8-b6c3ee31f713	Schaefer	1977-2019	0.28, 0.209	6.019e+04, 0.667	0.866, 0.073	0.273, 0.195	8.205e+04, 0.338	0.855, 0.062	0.033 (0.015 - 0.059)	0 (-0.001 - 0.001, 0.972)	-0.006 (-0.623 - 0.503)	-0.038 (-0.329 - 0.217)	0.003 (-0.025 - 0.045)	0.005 (-0.036 - 0.056)	0.004 (-0.024 - 0.048)	0.001 (-0.021 - 0.026)	0.007 (-0.031 - 0.057)	0.01 (-0.035 - 0.065)
PANDALSMA14	Ocean shrimp Shrimp Management Area 14	Pandalus jordani	Ocean shrimp	67	ddcc3486-842a-3c0b-971c-4d45f59bb204	Schaefer	1987-2010	0.543, 0.209	4.908e+02, 0.563	0.652, 0.135	0.593, 0.198	6.892e+02, 0.218	0.659, 0.135	0.232 (0.109 - 0.372)	0.012 (-0.001 - 0.026, 0.784)	-0.431 (-1.168 - 0.386)	0.199 (-0.437 - 0.986)	-0.001 (-0.007 - 0.006)	-0.001 (-0.007 - 0.007)	-0.002 (-0.009 - 0.005)	0 (-0.006 - 0.006)	-0.003 (-0.012 - 0.005)	-0.011 (-0.027 - 0.005)
PANDALSMA16	Ocean shrimp Shrimp Management Area 16	Pandalus jordani	Ocean shrimp	67	883b5ea0-3fd1-387a-84fa-8675a2bbf623	Schaefer	1994-2010	0.543, 0.209	3.135e+02, 0.667	0.245, 0.25	0.574, 0.201	3.077e+02, 0.385	0.242, 0.244	0.245 (0.134 - 0.39)	-0.013 (-0.032 - 0.008, 0.843)	-0.431 (-1.168 - 0.386)	0.199 (-0.437 - 0.986)	-0.001 (-0.007 - 0.006)	-0.001 (-0.007 - 0.007)	-0.002 (-0.009 - 0.005)	0 (-0.006 - 0.006)	-0.003 (-0.012 - 0.005)	-0.011 (-0.027 - 0.005)
PANDALSMA18-19	Ocean shrimp Shrimp Management Areas 18 and 19	Pandalus jordani	Ocean shrimp	67	ba133ea3-ddd2-3eb9-85cf-77b7ab0608f9	Pella-Tomlinson	1995-2009	0.543, 0.209	4.773e+02, 0.563	0.477, 0.158	0.597, 0.215	7.418e+02, 0.35	0.496, 0.157	0.194 (0.093 - 0.356)	-0.029 (-0.054 - -0.004, 0.332)	-0.431 (-1.168 - 0.386)	0.199 (-0.437 - 0.986)	NA	NA	NA	NA	NA	NA
PANDALSMAFR	Ocean shrimp Shrimp Management Area FR	Pandalus jordani	Ocean shrimp	67	98fed433-3d79-3fa9-a5e2-cc770ccbcc8e	Schaefer	1987-2010	0.543, 0.209	1.11e+03, 0.667	0.045, 0.764	0.554, 0.19	1.562e+03, 0.474	0.186, 0.575	0.464 (0.283 - 0.679)	0.004 (-0.006 - 0.016, 0.914)	-0.431 (-1.168 - 0.386)	0.199 (-0.437 - 0.986)	-0.001 (-0.007 - 0.006)	-0.001 (-0.007 - 0.007)	-0.002 (-0.009 - 0.005)	0 (-0.006 - 0.006)	-0.003 (-0.012 - 0.005)	-0.011 (-0.027 - 0.005)
PANDALSMAGTSE	Ocean shrimp Shrimp Management Area GTSE	Pandalus jordani	Ocean shrimp	67	4eca4175-be69-37e9-823f-e0066162df4d	Schaefer	1992-2010	0.543, 0.209	4.593e+02, 0.563	0.652, 0.135	0.562, 0.198	7.024e+02, 0.258	0.663, 0.136	0.22 (0.1 - 0.356)	0.007 (-0.009 - 0.024, 0.937)	-0.431 (-1.168 - 0.386)	0.199 (-0.437 - 0.986)	-0.001 (-0.007 - 0.006)	-0.001 (-0.007 - 0.007)	-0.002 (-0.009 - 0.005)	0 (-0.006 - 0.006)	-0.004 (-0.012 - 0.005)	-0.011 (-0.027 - 0.005)
PANDALSMAPRD	Ocean shrimp Shrimp Management Area PRD	Pandalus jordani	Ocean shrimp	67	0a57da42-a273-3aa7-a837-b698f6685918	Schaefer	1987-2010	0.543, 0.209	2.317e+03, 0.667	0.866, 0.073	0.531, 0.199	1.823e+03, 0.397	0.868, 0.074	0.105 (0.034 - 0.205)	0.006 (-0.001 - 0.017, 0.861)	-0.431 (-1.168 - 0.386)	0.199 (-0.437 - 0.986)	-0.001 (-0.007 - 0.006)	-0.001 (-0.008 - 0.007)	-0.003 (-0.01 - 0.005)	0 (-0.006 - 0.006)	-0.004 (-0.012 - 0.004)	-0.011 (-0.027 - 0.004)
PCOD5ABCD	Pacific cod British Columbia Waters Area 5ABCD	Gadus macrocephalus	Pacific cod	67	2e0a084c-8903-3ef0-b27f-7090e30e33df	Schaefer	1953-2018	0.34, 0.209	5.791e+04, 0.563	0.652, 0.135	0.247, 0.15	6.173e+04, 0.195	0.642, 0.132	0.146 (0.091 - 0.209)	-0.001 (-0.002 - 0, 0.692)	-0.56 (-2.353 - 1.194)	-0.209 (-0.506 - 0.076)	0.011 (-0.011 - 0.073)	-0.003 (-0.034 - 0.019)	-0.003 (-0.034 - 0.025)	-0.006 (-0.051 - 0.056)	-0.007 (-0.049 - 0.031)	-0.01 (-0.064 - 0.042)
PCODAI	Pacific cod Aleutian Islands	Gadus macrocephalus	Pacific cod	67	0369ea8d-f8f8-3907-8463-93fea62d7f45	Schaefer	1964-2019	0.34, 0.209	2.063e+05, 0.563	0.866, 0.073	0.296, 0.156	3.282e+05, 0.146	0.87, 0.074	0.073 (0.051 - 0.1)	0.004 (0.002 - 0.005, 0)	-0.56 (-2.353 - 1.194)	-0.209 (-0.506 - 0.076)	-0.002 (-0.009 - 0.006)	-0.003 (-0.014 - 0.009)	-0.003 (-0.02 - 0.013)	-0.002 (-0.01 - 0.006)	-0.005 (-0.027 - 0.017)	-0.011 (-0.061 - 0.037)
PCODBS	Pacific cod Bering Sea	Gadus macrocephalus	Pacific cod	67	6fda0a30-9208-3ce9-be42-751fc855f5fc	Schaefer	1977-2020	0.34, 0.209	3.471e+06, 0.667	0.245, 0.25	0.349, 0.168	2.519e+06, 0.225	0.235, 0.17	0.171 (0.109 - 0.245)	0.001 (0 - 0.004, 0.918)	-0.56 (-2.353 - 1.194)	-0.209 (-0.506 - 0.076)	-0.001 (-0.008 - 0.006)	-0.001 (-0.011 - 0.009)	-0.003 (-0.018 - 0.012)	-0.001 (-0.007 - 0.005)	-0.003 (-0.022 - 0.016)	-0.01 (-0.055 - 0.034)
PCODGA	Pacific cod Gulf of Alaska	Gadus macrocephalus	Pacific cod	67	20f83ad0-b39c-3fca-bfdd-f21ed9b332b4	Schaefer	1977-2019	0.34, 0.209	4.763e+05, 0.563	0.866, 0.073	0.338, 0.185	6.403e+05, 0.166	0.865, 0.069	0.132 (0.082 - 0.191)	0.005 (0.003 - 0.008, 0.014)	-0.56 (-2.353 - 1.194)	-0.209 (-0.506 - 0.076)	0 (-0.007 - 0.006)	-0.001 (-0.011 - 0.009)	-0.003 (-0.018 - 0.012)	-0.001 (-0.007 - 0.005)	-0.003 (-0.022 - 0.015)	-0.01 (-0.054 - 0.033)
PCODWCVANI	Pacific cod West Coast of Vancouver Island	Gadus macrocephalus	Pacific cod	67	28a6ff08-92f9-3f40-83be-8cde39fd44ab	Schaefer	1953-2017	0.34, 0.209	2.73e+04, 0.563	0.477, 0.158	0.261, 0.15	2.558e+04, 0.201	0.458, 0.155	0.182 (0.121 - 0.246)	0 (-0.002 - 0.001, 0.982)	-0.56 (-2.353 - 1.194)	-0.209 (-0.506 - 0.076)	0 (-0.006 - 0.006)	-0.001 (-0.011 - 0.009)	-0.002 (-0.018 - 0.012)	0 (-0.006 - 0.006)	-0.003 (-0.022 - 0.015)	-0.009 (-0.053 - 0.033)
PERCHEBSAI	Pacific ocean perch Eastern Bering Sea and Aleutian Islands	Sebastes alutus	Pacific ocean perch	67	946d1a20-4218-314e-bff1-9d0311aad289	Schaefer	1960-2020	0.2, 0.209	2.851e+06, 0.667	0.866, 0.073	0.113, 0.125	9.11e+05, 0.125	0.854, 0.072	0.06 (0.046 - 0.075)	0 (0 - 0.001, 0.907)	-0.063 (-0.298 - 0.167)	0.045 (-0.005 - 0.098)	0.001 (-0.006 - 0.011)	0.001 (-0.004 - 0.009)	-0.001 (-0.005 - 0.005)	-0.002 (-0.013 - 0.007)	-0.001 (-0.007 - 0.011)	0 (-0.01 - 0.016)
PERCHHG	Pacific Ocean perch Haida Gwaii	Sebastes alutus	Pacific ocean perch	67		Schaefer	1940-2016	0.2, 0.209	1.783e+05, 0.563	0.866, 0.073	0.127, 0.143	1.207e+05, 0.121	0.852, 0.066	0.054 (0.038 - 0.072)	0.001 (0.001 - 0.001, 0.009)	-0.063 (-0.298 - 0.167)	0.045 (-0.005 - 0.098)	NA	NA	NA	NA	NA	NA
PERCHWCVANI	Pacific ocean perch West Coast of Vancouver Island	Sebastes alutus	Pacific ocean perch	67	65cfedcd-8c8c-32f1-9e9e-bf153a3a98ad	Schaefer	1940-2012	0.2, 0.209	1.34e+05, 0.667	0.866, 0.073	0.111, 0.106	4.319e+04, 0.089	0.9, 0.062	0.05 (0.041 - 0.06)	0.001 (0.001 - 0.001, 0)	-0.063 (-0.298 - 0.167)	0.045 (-0.005 - 0.098)	-0.003 (-0.014 - 0.004)	0 (-0.005 - 0.007)	-0.002 (-0.008 - 0.005)	0 (-0.012 - 0.007)	-0.001 (-0.008 - 0.006)	-0.003 (-0.012 - 0.004)
PGEODWA	Pacific geoduck Washington	Panopea generosa	Pacific geoduck	67	d1a31806-22c4-3fc3-bb8e-97e4d2bcdaeb	Schaefer	1980-2010	0.15, 1.175	7.207e+04, 1.632	0.866, 0.073	0.335, 0.988	2.01e+05, 0.894	0.874, 0.067	0.024 (0.004 - 0.074)	0 (-0.001 - 0.002, 0.968)	0.582 (0.209 - 0.924)	0.262 (0.098 - 0.437)	0.002 (-0.001 - 0.006)	0.005 (0 - 0.009)	0.006 (0.001 - 0.011)	0.003 (-0.001 - 0.007)	0.008 (0.002 - 0.014)	0.015 (0.004 - 0.025)
PHAKEPCOAST	Pacific hake Pacific Coast	Merluccius productus	Pacific hake	67	77228e0b-0872-30bb-a10f-86005924278b	Schaefer	1966-2020	0.495, 0.209	4.202e+06, 0.667	0.652, 0.135	0.48, 0.172	2.876e+06, 0.219	0.541, 0.112	0.167 (0.105 - 0.239)	0.002 (0.001 - 0.004, 0.389)	-0.286 (-1.056 - 0.315)	0.205 (-0.107 - 0.517)	0 (-0.004 - 0.007)	0 (-0.006 - 0.008)	-0.001 (-0.007 - 0.006)	0 (-0.004 - 0.005)	-0.001 (-0.009 - 0.007)	-0.007 (-0.023 - 0.007)
PHALNPAC	Pacific halibut North Pacific	Hippoglossus stenolepis	Pacific halibut	67	5b0956f9-c96b-332d-875b-b39f1f688a12	Pella-Tomlinson	1889-2019	0.105, 0.275	2.09e+06, 0.732	0.866, 0.073	0.112, 0.251	8.828e+05, 0.252	0.866, 0.073	0.057 (0.029 - 0.091)	0.001 (0 - 0.002, 0.114)	0.028 (-0.326 - 0.388)	-0.003 (-0.275 - 0.231)	0.001 (-0.008 - 0.01)	0.001 (-0.008 - 0.012)	0 (-0.011 - 0.01)	0 (-0.008 - 0.007)	0.002 (-0.01 - 0.016)	0.003 (-0.013 - 0.02)
POPERCHGA	Pacific ocean perch Gulf of Alaska	Sebastes alutus	Pacific ocean perch	67	246cd196-d8fe-368f-9dc8-bec678effd6c	Schaefer	1961-2020	0.2, 0.209	6.49e+06, 0.667	0.866, 0.073	0.119, 0.107	1.405e+06, 0.108	0.829, 0.07	0.078 (0.065 - 0.091)	0 (-0.001 - 0, 0.93)	-0.063 (-0.298 - 0.167)	0.045 (-0.005 - 0.098)	-0.003 (-0.02 - 0.006)	-0.003 (-0.016 - 0.011)	-0.003 (-0.016 - 0.005)	0.001 (-0.01 - 0.009)	-0.007 (-0.022 - 0.004)	-0.008 (-0.018 - 0.004)
POPERCHPCOAST	Pacific ocean perch Pacific Coast	Sebastes alutus	Pacific ocean perch	67	f3091ebd-5371-397e-bfa1-be09fc06aea8	Schaefer	1918-2016	0.2, 0.209	3.547e+05, 0.667	0.866, 0.073	0.096, 0.153	6.65e+06, 0.11	0.947, 0.065	0.001 (-0.001 - 0.003)	0 (0 - 0, 0.418)	-0.063 (-0.298 - 0.167)	0.045 (-0.005 - 0.098)	0.001 (-0.001 - 0.005)	0.002 (-0.002 - 0.007)	0.002 (-0.002 - 0.006)	0.001 (-0.001 - 0.005)	0.002 (-0.002 - 0.007)	0.001 (-0.005 - 0.008)
PSOLEPCOAST	Petrale sole Pacific Coast	Eopsetta jordani	Petrale sole	67	dea49649-4ef0-31e1-a1f8-3b899f4ee5ff	Fox	1876-2021	0.446, 0.209	5.13e+04, 0.667	0.866, 0.073	0.247, 0.088	3.492e+04, 0.09	0.944, 0.054	0.205 (0.169 - 0.24)	0.004 (0.004 - 0.005, 0)	-2.945 (-4.179 - -1.826)	-1.309 (-2.085 - -0.888)	-0.005 (-0.02 - 0.006)	-0.009 (-0.023 - 0.004)	-0.016 (-0.032 - -0.001)	-0.004 (-0.019 - 0.008)	-0.022 (-0.039 - -0.003)	-0.052 (-0.082 - -0.023)
REXSOLEGA	Rex sole Gulf of Alaska	Glyptocephalus zachirus	Rex sole	67	76375779-2227-38da-8ec5-ae9367c882ec	Fox	1982-2017	0.064, 0.231	3.344e+05, 0.688	0.866, 0.073	0.07, 0.228	2.085e+05, 0.428	0.849, 0.071	0.022 (0.009 - 0.042)	0.001 (0 - 0.002, 0.954)	0.776 (0.379 - 1.2)	0.443 (0.268 - 0.645)	0.002 (-0.003 - 0.008)	0.004 (-0.001 - 0.009)	0.007 (0.002 - 0.011)	0.003 (0 - 0.006)	0.007 (0 - 0.013)	0.016 (0.005 - 0.027)
REYEROCKBSAI	Rougheye rockfish Bering Sea and Aleutian Islands	Sebastes aleutianus	Rougheye rockfish	67	4ec2a70d-7610-3d38-912d-da720f18a7ee	Fox	1977-2014	0.035, 0.268	1.436e+05, 0.622	0.245, 0.25	0.039, 0.173	6.993e+04, 0.239	0.196, 0.219	0.068 (0.05 - 0.085)	0 (-0.001 - 0.001, 0.941)	1.381 (0.841 - 1.883)	0.367 (0.209 - 0.529)	0.005 (0.002 - 0.008)	0.008 (0.003 - 0.013)	0.012 (0.006 - 0.018)	0.005 (0.001 - 0.009)	0.016 (0.009 - 0.023)	0.036 (0.021 - 0.053)
REYEROCKGA	Rougheye rockfish Gulf of Alaska	Sebastes aleutianus	Rougheye rockfish	67	c901a776-af9b-3655-b8d4-8d4322f079e8	Schaefer	1977-2010	0.035, 0.268	3.18e+05, 0.725	0.866, 0.073	0.036, 0.261	1.075e+05, 0.452	0.864, 0.07	0.008 (0 - 0.018)	0.001 (0 - 0.001, 0.914)	1.381 (0.841 - 1.883)	0.367 (0.209 - 0.529)	0.004 (0 - 0.01)	0.008 (0.003 - 0.013)	0.012 (0.006 - 0.018)	0.005 (0.001 - 0.009)	0.015 (0.008 - 0.022)	0.034 (0.019 - 0.048)
RKCRABBB	Red king crab Bristol Bay	Paralithodes camtschaticus	Red king crab	67	32099b8f-fa51-3072-9fa1-a37ee805e062	Pella-Tomlinson	1953-2019	0.15, 1.175	6.724e+05, 1.528	0.866, 0.073	0.098, 0.325	3.853e+05, 0.326	0.865, 0.072	0.112 (0.077 - 0.146)	0 (-0.001 - 0.002, 0.967)	-0.405 (-1.67 - 0.68)	-0.04 (-0.324 - 0.242)	-0.003 (-0.038 - 0.032)	-0.002 (-0.048 - 0.052)	-0.006 (-0.037 - 0.02)	-0.002 (-0.036 - 0.027)	-0.008 (-0.05 - 0.027)	-0.014 (-0.058 - 0.021)
RKCRABNS	Red king crab Norton Sound	Paralithodes camtschaticus	Red king crab	67	950627c2-5852-3cf9-be59-2993e020dace	Fox	1977-2018	0.15, 1.175	1.252e+04, 1.528	0.866, 0.073	0.072, 0.352	6.013e+03, 0.244	0.874, 0.074	0.093 (0.048 - 0.144)	0.001 (0 - 0.003, 0.846)	-0.405 (-1.67 - 0.68)	-0.04 (-0.324 - 0.242)	0 (-0.005 - 0.004)	-0.001 (-0.008 - 0.006)	-0.002 (-0.013 - 0.007)	0 (-0.005 - 0.004)	-0.002 (-0.015 - 0.009)	-0.008 (-0.039 - 0.019)
RKCRABPI	Red king crab Pribilof Islands	Paralithodes camtschaticus	Red king crab	67	92c12a1d-e956-342d-a8d6-605824c4aa67	Fox	1991-2018	0.15, 1.175	2.697e+04, 1.632	0.866, 0.073	0.056, 0.714	1.293e+04, 0.537	0.849, 0.071	0.015 (-0.011 - 0.045)	-0.006 (-0.011 - -0.002, 0.68)	-0.405 (-1.67 - 0.68)	-0.04 (-0.324 - 0.242)	0 (-0.005 - 0.004)	-0.001 (-0.008 - 0.006)	-0.002 (-0.012 - 0.007)	0 (-0.005 - 0.004)	-0.002 (-0.015 - 0.009)	-0.008 (-0.038 - 0.018)
RSOLE5AB	Rock sole Queen Charlotte Sound	Lepidopsetta bilineata	Rock sole	67	de513b8b-d0b5-32da-9e6b-d365a4c22f41	Pella-Tomlinson	1947-2013	0.275, 0.248	1.736e+04, 0.705	0.866, 0.073	0.163, 0.167	1.02e+04, 0.17	0.904, 0.07	0.118 (0.079 - 0.166)	0.004 (0.003 - 0.005, 0)	-0.186 (-1.03 - 0.582)	0.599 (0.269 - 0.967)	-0.038 (-0.182 - 0.049)	-0.067 (-0.211 - 0.096)	-0.055 (-0.211 - 0.047)	-0.012 (-0.12 - 0.065)	-0.091 (-0.243 - 0.002)	-0.128 (-0.272 - -0.023)
RSOLEGA	Rock sole Gulf of Alaska	Lepidopsetta bilineata	Rock sole	67	7e94639e-4c82-3c78-8a1d-bf2542cb5387	Pella-Tomlinson	1977-2016	0.275, 0.248	6.106e+04, 0.705	0.866, 0.073	0.263, 0.2	6.665e+04, 0.345	0.804, 0.064	0.044 (0.02 - 0.075)	0 (-0.001 - 0.001, 0.97)	-0.186 (-1.03 - 0.582)	0.599 (0.269 - 0.967)	-0.002 (-0.01 - 0.011)	-0.002 (-0.013 - 0.008)	-0.002 (-0.012 - 0.006)	0 (-0.007 - 0.007)	-0.006 (-0.018 - 0.005)	-0.012 (-0.035 - 0.008)
RSOLEHSTR	Rock sole Hecate Strait	Lepidopsetta bilineata	Rock sole	67	68a59734-dbc4-393d-9e88-337db3df251e	Schaefer	1945-2012	0.275, 0.248	4.215e+04, 0.705	0.866, 0.073	0.177, 0.168	2.685e+04, 0.177	0.857, 0.068	0.065 (0.042 - 0.091)	0.001 (0.001 - 0.001, 0.252)	-0.186 (-1.03 - 0.582)	0.599 (0.269 - 0.967)	-0.002 (-0.01 - 0.01)	-0.001 (-0.011 - 0.009)	-0.002 (-0.012 - 0.007)	0 (-0.008 - 0.007)	-0.004 (-0.016 - 0.007)	-0.011 (-0.034 - 0.009)
RSROCKBCWN	Redstripe rockfish British Columbia Waters North	Sebastes proriger	Redstripe rockfish	67	d8dbff57-252c-3a9f-a39a-6e538ea0536d	Pella-Tomlinson	1940-2017	0.158, 0.587	2.404e+04, 1.044	0.866, 0.073	0.12, 0.325	1.114e+04, 0.312	0.897, 0.068	0.039 (0.019 - 0.064)	0.001 (0.001 - 0.001, 0.018)	0.798 (0.258 - 1.351)	0.336 (0.12 - 0.583)	-0.009 (-0.068 - 0.02)	-0.001 (-0.028 - 0.036)	0.002 (-0.03 - 0.017)	0.005 (-0.049 - 0.036)	-0.001 (-0.028 - 0.017)	0.005 (-0.024 - 0.027)
RSROCKBCWS	Redstripe rockfish British Columbia Waters South	Sebastes proriger	Redstripe rockfish	67	cc6d3e7f-ab74-3c1c-a595-b4a50eb58428	Pella-Tomlinson	1940-2017	0.158, 0.587	5.753e+04, 1.044	0.866, 0.073	0.119, 0.301	2.897e+04, 0.273	0.867, 0.067	0.046 (0.022 - 0.074)	0.001 (0.001 - 0.002, 0.031)	0.798 (0.258 - 1.351)	0.336 (0.12 - 0.583)	-0.009 (-0.068 - 0.02)	-0.001 (-0.028 - 0.036)	0.002 (-0.03 - 0.017)	0.005 (-0.049 - 0.036)	-0.001 (-0.028 - 0.017)	0.005 (-0.024 - 0.027)
SABLEFEBSAIGA	Sablefish Eastern Bering Sea / Aleutian Islands / Gulf of Alaska	Anoplopoma fimbria	Sablefish	67	c0b002c1-4a4a-3bc0-9947-6f3d22c7a388	Schaefer	1960-2019	0.109, 0.247	8.83e+05, 0.6	0.652, 0.135	0.12, 0.203	5.965e+05, 0.166	0.568, 0.127	0.078 (0.046 - 0.113)	0 (0 - 0.001, 0.888)	1.43 (0.518 - 2.584)	0.371 (0.227 - 0.531)	0.005 (0.001 - 0.01)	0.008 (0.001 - 0.017)	0.013 (0.003 - 0.024)	0.006 (0 - 0.012)	0.017 (0.004 - 0.032)	0.039 (0.011 - 0.072)
SABLEFPCAN	Sablefish Pacific Coast of Canada	Anoplopoma fimbria	Sablefish	67	008c0308-0571-3e7f-b77a-86a81cee1168	Fox	1913-2010	0.109, 0.247	1.273e+05, 0.6	0.652, 0.135	0.122, 0.183	8.171e+04, 0.146	0.664, 0.137	0.065 (0.042 - 0.09)	0.002 (0.001 - 0.002, 0)	1.43 (0.518 - 2.584)	0.371 (0.227 - 0.531)	-0.012 (-0.088 - 0.014)	0.009 (-0.014 - 0.04)	0.011 (-0.017 - 0.043)	0.015 (-0.065 - 0.059)	0.021 (-0.012 - 0.054)	0.033 (-0.001 - 0.072)
SABLEFPCOAST	Sablefish Pacific Coast	Anoplopoma fimbria	Sablefish	67	9341fdcb-78a1-3291-803c-54ac5ed0fc14	Pella-Tomlinson	1890-2020	0.109, 0.247	8.212e+05, 0.704	0.866, 0.073	0.063, 0.181	3.74e+05, 0.216	0.916, 0.07	0.016 (0.008 - 0.026)	0 (0 - 0.001, 0.071)	1.43 (0.518 - 2.584)	0.371 (0.227 - 0.531)	0.005 (0 - 0.011)	0.009 (0.002 - 0.016)	0.012 (0.003 - 0.023)	0.005 (-0.001 - 0.013)	0.017 (0.005 - 0.03)	0.034 (0.01 - 0.061)
SHCROCKPCOAST	Sharpchin rockfish Pacific Coast	Sebastes zacentrus	Sharpchin rockfish	67	9144b946-71e5-3882-9f70-8943cdcf0cf9	Schaefer	1916-2012	0.158, 0.587	2.576e+04, 1.044	0.866, 0.073	0.218, 0.462	2.315e+04, 0.685	0.895, 0.068	0.024 (0.009 - 0.046)	0.001 (0 - 0.001, 0.418)	-0.232 (-0.85 - 0.279)	-0.319 (-0.906 - 0.029)	0.002 (-0.005 - 0.008)	0.002 (-0.005 - 0.009)	0.001 (-0.005 - 0.008)	0.001 (-0.005 - 0.006)	0.002 (-0.006 - 0.01)	0.002 (-0.011 - 0.014)
SNOWCRABBS	Snow crab Bering Sea	Chionoecetes opilio	Snow crab	67	d63db40b-8060-3771-b246-085eb5f770c1	Schaefer	1982-2020	0.579, 0.21	5.195e+05, 0.564	0.652, 0.135	0.335, 0.156	6.506e+05, 0.195	0.698, 0.126	0.098 (0.043 - 0.157)	-0.005 (-0.006 - -0.003, 0.25)	0.578 (-0.767 - 2.057)	-0.092 (-0.174 - 0.029)	0.003 (-0.002 - 0.011)	0.005 (-0.003 - 0.016)	0.007 (-0.005 - 0.021)	0.003 (-0.002 - 0.01)	0.01 (-0.007 - 0.028)	0.02 (-0.018 - 0.06)
SNROCKPCOAST	Splitnose rockfish Pacific Coast	Sebastes diploproa	Splitnose rockfish	67	edd361af-445f-330e-949c-5fde87d27799	Pella-Tomlinson	1905-2008	0.158, 0.587	1.373e+05, 1.044	0.866, 0.073	0.03, 0.341	1.439e+07, 0.17	0.943, 0.069	-0.003 (-0.005 - -0.001)	0 (0 - 0, 0.986)	0.721 (0.312 - 1.086)	0.435 (0.282 - 0.659)	0.002 (-0.002 - 0.008)	0.005 (0 - 0.011)	0.006 (0.001 - 0.011)	0.003 (-0.002 - 0.008)	0.008 (0.001 - 0.016)	0.015 (0.004 - 0.025)
SPSDOGPCOAST	Spotted spiny dogfish Pacific Coast	Squalus suckleyi	Spotted spiny dogfish	67	b744f906-146e-3ce3-a6ba-cc4e52f12f14	Schaefer	1917-2010	0.039, 0.484	1.488e+06, 0.941	0.866, 0.073	0.022, 0.325	2.952e+05, 0.234	0.877, 0.072	0.004 (0.001 - 0.008)	0 (0 - 0, 0.947)	0.618 (0.212 - 0.958)	0.259 (0.132 - 0.373)	0.002 (-0.001 - 0.007)	0.005 (0 - 0.01)	0.006 (0.001 - 0.011)	0.003 (0 - 0.007)	0.008 (0.002 - 0.015)	0.015 (0.004 - 0.025)
SRAKEROCKBSAI	Shortraker rockfish Bering Sea and Aleutian Islands	Sebastes borealis	Shortraker rockfish	67	b456054c-1a3a-38da-962a-612302a15bbb	Schaefer	1977-2019	0.017, 0.412	6.266e+05, 0.87	0.045, 0.764	0.018, 0.359	5.361e+05, 0.559	0.054, 0.381	0.019 (0.006 - 0.035)	0 (-0.001 - 0.001, 0.962)	-0.389 (-1.447 - 0.473)	0.013 (-0.375 - 0.32)	-0.002 (-0.007 - 0.002)	-0.003 (-0.01 - 0.003)	-0.003 (-0.013 - 0.005)	-0.002 (-0.007 - 0.002)	-0.005 (-0.018 - 0.006)	-0.011 (-0.039 - 0.014)
SRAKEROCKGA	Shortraker rockfish Gulf of Alaska	Sebastes borealis	Shortraker rockfish	67	42a2c50f-03db-3010-a40b-58c0c6c92a5e	Schaefer	1991-2018	0.017, 0.412	6.223e+05, 0.87	0.245, 0.25	0.021, 0.431	5.906e+05, 0.664	0.242, 0.238	0.044 (0.019 - 0.073)	-0.003 (-0.008 - 0.002, 0.898)	-0.389 (-1.447 - 0.473)	0.013 (-0.375 - 0.32)	-0.001 (-0.005 - 0.004)	-0.001 (-0.007 - 0.005)	-0.002 (-0.011 - 0.006)	0 (-0.005 - 0.003)	-0.003 (-0.014 - 0.007)	-0.009 (-0.034 - 0.013)
SSHRIMPSMAGTSE	Sidestripe shrimp Shrimp Management Area GTSE	Pandalopsis dispar	Sidestripe shrimp	67	ebfb07b9-eb83-3612-a5d5-6e53104f8305	Pella-Tomlinson	1992-2010	0.15, 1.175	6.848e+02, 1.632	0.245, 0.25	0.344, 0.981	5.896e+02, 1.094	0.25, 0.246	0.169 (0.037 - 0.398)	-0.006 (-0.032 - 0.018, 0.886)	0.488 (-0.099 - 1.334)	0.475 (-0.061 - 1.16)	0.001 (-0.005 - 0.009)	0.003 (-0.003 - 0.012)	0.004 (-0.002 - 0.012)	0.002 (-0.004 - 0.009)	0.005 (-0.003 - 0.014)	0.01 (-0.003 - 0.025)
SSHRIMPSMAPRD	Sidestripe shrimp Shrimp Management Area PRD	Pandalopsis dispar	Sidestripe shrimp	67	ecc5f97e-1544-3c48-8095-96e63d44ff21	Pella-Tomlinson	1987-2010	0.15, 1.175	4.213e+03, 1.632	0.866, 0.073	0.542, 1.089	2.533e+03, 1.174	0.864, 0.073	0.2 (0.023 - 0.584)	0.016 (0.002 - 0.039, 0.418)	0.488 (-0.099 - 1.334)	0.475 (-0.061 - 1.16)	0.001 (-0.005 - 0.009)	0.003 (-0.003 - 0.011)	0.004 (-0.002 - 0.012)	0.002 (-0.004 - 0.009)	0.005 (-0.003 - 0.013)	0.009 (-0.004 - 0.025)
SSSHRIMPSMA14	Sidestripe shrimp Shrimp Management Area 14	Pandalopsis dispar	Sidestripe shrimp	67	58a2ccf1-0f74-3ed1-863d-4de90ea7fd5f	Pella-Tomlinson	1987-2010	0.15, 1.175	4.736e+02, 1.632	0.652, 0.135	0.416, 1.053	4.04e+02, 1.019	0.652, 0.135	0.11 (0.012 - 0.411)	0.004 (-0.006 - 0.023, 0.916)	0.488 (-0.099 - 1.334)	0.475 (-0.061 - 1.16)	0.001 (-0.005 - 0.009)	0.004 (-0.003 - 0.012)	0.004 (-0.002 - 0.012)	0.002 (-0.004 - 0.01)	0.005 (-0.002 - 0.014)	0.01 (-0.003 - 0.025)
SSSHRIMPSMA16	Sidestripe shrimp Shrimp Management Area 16	Pandalopsis dispar	Sidestripe shrimp	67	e96026a4-9612-3f06-9518-94cc6d4e41d1	Pella-Tomlinson	1994-2010	0.15, 1.175	1.84e+02, 1.632	0.245, 0.25	0.407, 0.963	1.611e+02, 1.097	0.244, 0.251	0.229 (0.055 - 0.66)	-0.009 (-0.045 - 0.017, 0.892)	0.488 (-0.099 - 1.334)	0.475 (-0.061 - 1.16)	0.001 (-0.005 - 0.009)	0.004 (-0.003 - 0.012)	0.004 (-0.002 - 0.012)	0.002 (-0.004 - 0.01)	0.005 (-0.002 - 0.014)	0.01 (-0.003 - 0.025)
SSSHRIMPSMA18-19	Sidestripe shrimp Shrimp Management Areas 18 and 19	Pandalopsis dispar	Sidestripe shrimp	67	69c1229e-24d9-36c8-8ae2-5110ebb4ea0a	Pella-Tomlinson	1987-2009	0.15, 1.175	2.961e+02, 1.632	0.652, 0.135	0.329, 1.063	2.698e+02, 0.834	0.656, 0.134	0.062 (0.01 - 0.169)	0 (-0.007 - 0.012, 0.954)	0.488 (-0.099 - 1.334)	0.475 (-0.061 - 1.16)	0.001 (-0.005 - 0.009)	0.004 (-0.002 - 0.012)	0.004 (-0.002 - 0.012)	0.002 (-0.004 - 0.01)	0.005 (-0.002 - 0.015)	0.01 (-0.003 - 0.025)
SSSHRIMPSMAFR	Sidestripe shrimp Shrimp Management Area FR	Pandalopsis dispar	Sidestripe shrimp	67	01e00da1-f1e0-3c4c-8026-6e3313c62d25	Schaefer	1987-2010	0.15, 1.175	1.315e+03, 1.632	0.652, 0.135	0.292, 0.948	1.715e+03, 1.014	0.651, 0.134	0.082 (0.012 - 0.241)	0.005 (-0.005 - 0.018, 0.908)	0.488 (-0.099 - 1.334)	0.475 (-0.061 - 1.16)	0.001 (-0.005 - 0.009)	0.004 (-0.003 - 0.012)	0.004 (-0.002 - 0.012)	0.002 (-0.004 - 0.01)	0.005 (-0.002 - 0.014)	0.01 (-0.003 - 0.025)
SSTHORNHGA	Shortspine thornyhead Gulf of Alaska	Sebastolobus alascanus	Shortspine thornyhead	67	1b110fc8-b3e4-3378-b73c-4d7544882133	Fox	1980-2019	0.016, 0.406	7.281e+05, 0.864	0.477, 0.158	0.022, 0.405	7.666e+05, 0.655	0.446, 0.15	0.019 (0.012 - 0.029)	0 (-0.001 - 0.001, 0.953)	0.353 (-0.075 - 0.705)	0.084 (-0.107 - 0.243)	0.002 (-0.001 - 0.005)	0.003 (0 - 0.007)	0.004 (0 - 0.008)	0.002 (0 - 0.005)	0.005 (0 - 0.011)	0.011 (0 - 0.021)
SSTHORNHPCOAST	Shortspine thornyhead Pacific Coast	Sebastolobus alascanus	Shortspine thornyhead	67	1beb2f8d-3a1e-3a56-964e-d6bdada473af	Pella-Tomlinson	1901-2018	0.016, 0.406	1.487e+06, 0.864	0.866, 0.073	0.015, 0.365	2.901e+05, 0.281	0.874, 0.073	0.002 (0 - 0.005)	0 (0 - 0, 0.939)	0.353 (-0.075 - 0.705)	0.084 (-0.107 - 0.243)	0.002 (-0.001 - 0.006)	0.004 (0 - 0.009)	0.005 (0 - 0.01)	0.002 (0 - 0.006)	0.006 (0 - 0.013)	0.011 (0 - 0.021)
STFLOUNNPCOAST	Starry flounder Northern Pacific Coast	Platichthys stellatus	Starry flounder	67	2d5efaa1-342f-38a3-8b5f-4b789f8ece14	Fox	1970-2004	0.4, 0.354	1.686e+04, 0.811	0.652, 0.135	0.253, 0.225	1.139e+04, 0.252	0.607, 0.119	0.158 (0.096 - 0.229)	-0.011 (-0.016 - -0.006, 0.12)	0.709 (-0.092 - 1.715)	-0.04 (-0.19 - 0.133)	0.009 (-0.003 - 0.025)	0.004 (-0.017 - 0.023)	0.009 (-0.001 - 0.027)	0.007 (-0.01 - 0.03)	0.015 (-0.002 - 0.035)	0.023 (0.002 - 0.05)
WPOLLAI	Walleye pollock Aleutian Islands	Theragra chalcogramma	Walleye pollock	67	9eb07fbe-8283-3acf-afd9-f11a7e76db7c	Schaefer	1978-2020	0.319, 0.221	1.154e+06, 0.679	0.866, 0.073	0.17, 0.17	5.926e+05, 0.213	0.822, 0.068	0.055 (0.029 - 0.083)	-0.001 (-0.003 - 0, 0.802)	-0.536 (-1.01 - -0.143)	-0.113 (-0.245 - 0.027)	-0.002 (-0.005 - 0)	-0.003 (-0.007 - 0)	-0.004 (-0.008 - 0)	-0.002 (-0.005 - 0)	-0.005 (-0.012 - 0)	-0.012 (-0.025 - -0.001)
WPOLLBCWN	Walleye pollock British Columbia Waters North	Theragra chalcogramma	Walleye pollock	67	45d2743d-a5fa-3b3d-a690-dfb3ef5ab510	Pella-Tomlinson	1966-2018	0.319, 0.221	1.615e+04, 0.575	0.245, 0.25	0.244, 0.155	1.554e+04, 0.189	0.242, 0.203	0.168 (0.122 - 0.222)	0 (-0.001 - 0.002, 0.973)	-0.536 (-1.01 - -0.143)	-0.113 (-0.245 - 0.027)	0.001 (-0.009 - 0.025)	-0.001 (-0.014 - 0.008)	-0.003 (-0.013 - 0.008)	-0.003 (-0.014 - 0.015)	-0.006 (-0.018 - 0.006)	-0.01 (-0.024 - 0.005)
WPOLLBCWS	Walleye pollock British Columbia Waters South	Theragra chalcogramma	Walleye pollock	67	cef59ade-fad8-36a5-8b59-ddc926dc59f3	Schaefer	1989-2018	0.319, 0.221	2.28e+04, 0.575	0.245, 0.25	0.298, 0.191	4.22e+04, 0.314	0.333, 0.231	0.178 (0.103 - 0.264)	0.003 (0 - 0.007, 0.928)	-0.536 (-1.01 - -0.143)	-0.113 (-0.245 - 0.027)	0.001 (-0.009 - 0.025)	-0.001 (-0.014 - 0.008)	-0.003 (-0.013 - 0.008)	-0.003 (-0.014 - 0.015)	-0.006 (-0.018 - 0.006)	-0.01 (-0.024 - 0.005)
WPOLLBOGO	Walleye pollock Bogoslof	Theragra chalcogramma	Walleye pollock	67	8677a659-40b3-3adf-abcc-61c2524126ea	Schaefer	1977-2019	0.319, 0.221	1.033e+06, 0.575	0.866, 0.073	0.193, 0.168	1.479e+06, 0.321	0.866, 0.073	0.036 (0.015 - 0.058)	0.003 (0.001 - 0.005, 0.746)	-0.536 (-1.01 - -0.143)	-0.113 (-0.245 - 0.027)	0.003 (-0.014 - 0.046)	0.006 (-0.029 - 0.048)	0.001 (-0.025 - 0.037)	0.004 (-0.015 - 0.046)	-0.002 (-0.021 - 0.023)	-0.003 (-0.035 - 0.035)
WPOLLEBS	Walleye pollock Eastern Bering Sea	Theragra chalcogramma	Walleye pollock	67	721703d6-6eb8-3cf1-86cc-95f89d3018fa	Pella-Tomlinson	1964-2020	0.319, 0.221	2.698e+07, 0.679	0.245, 0.25	0.309, 0.152	1.523e+07, 0.203	0.148, 0.177	0.206 (0.129 - 0.291)	-0.005 (-0.006 - -0.004, 0.013)	-0.536 (-1.01 - -0.143)	-0.113 (-0.245 - 0.027)	-0.001 (-0.004 - 0.002)	-0.001 (-0.005 - 0.003)	-0.003 (-0.008 - 0.002)	-0.001 (-0.003 - 0.002)	-0.003 (-0.009 - 0.002)	-0.011 (-0.023 - 0.001)
WPOLLGA	Walleye pollock Gulf of Alaska	Theragra chalcogramma	Walleye pollock	67	9b353b11-c607-3ffa-bd88-9716616d989a	Schaefer	1970-2020	0.319, 0.221	4.065e+06, 0.679	0.477, 0.158	0.252, 0.17	3.588e+06, 0.369	0.398, 0.131	0.075 (0.045 - 0.124)	-0.002 (-0.003 - -0.001, 0.455)	-0.536 (-1.01 - -0.143)	-0.113 (-0.245 - 0.027)	-0.001 (-0.003 - 0.002)	-0.001 (-0.005 - 0.003)	-0.003 (-0.008 - 0.002)	-0.001 (-0.003 - 0.002)	-0.003 (-0.009 - 0.003)	-0.011 (-0.023 - 0.001)
WROCKBCW	Widow rockfish British Columbia Waters	Sebastes entomelas	Widow rockfish	67	4c8463d6-ddf8-3128-8fbb-bc270245da5b	Fox	1940-2018	0.039, 0.484	4.215e+05, 0.941	0.866, 0.073	0.04, 0.443	1.182e+05, 0.352	0.898, 0.074	0.018 (0 - 0.042)	0.001 (0 - 0.002, 0.137)	0.503 (0.117 - 0.894)	0.255 (0.088 - 0.439)	0.002 (-0.001 - 0.006)	0.004 (0 - 0.008)	0.005 (0.001 - 0.01)	0.002 (-0.001 - 0.006)	0.006 (0.001 - 0.012)	0.012 (0.002 - 0.023)
WROCKPCOAST	Widow rockfish Pacific Coast	Sebastes entomelas	Widow rockfish	67	3042d78c-64cc-34a6-8571-2def52d09c99	Fox	1916-2018	0.039, 0.484	3.259e+06, 0.941	0.866, 0.073	0.07, 0.186	2.696e+05, 0.125	0.913, 0.06	0.021 (0.016 - 0.026)	0.001 (0.001 - 0.001, 0)	0.503 (0.117 - 0.894)	0.255 (0.088 - 0.439)	NA	NA	NA	NA	NA	NA
YEYEROCKGA	Yelloweye rockfish Gulf of Alaska	Sebastes ruberrimus	Yelloweye rockfish	67	a5784a82-b810-349a-ba94-f7685e33c783	Pella-Tomlinson	1992-2019	0.039, 0.484	2.782e+04, 0.838	0.866, 0.073	0.043, 0.461	1.132e+04, 0.38	0.862, 0.074	0.032 (-0.007 - 0.091)	0.001 (-0.002 - 0.004, 0.96)	1.062 (0.477 - 1.629)	0.721 (0.461 - 1.184)	0.002 (-0.006 - 0.011)	0.004 (-0.005 - 0.012)	0.008 (0.001 - 0.016)	0.004 (-0.001 - 0.009)	0.007 (-0.002 - 0.016)	0.02 (0.003 - 0.035)
YEYEROCKPCOAST	Yelloweye rockfish Pacific Coast	Sebastes ruberrimus	Yelloweye rockfish	67	a7a773ac-f08f-37cf-9a72-6141fd1fd61f	Schaefer	1889-2016	0.039, 0.484	2.417e+04, 0.838	0.866, 0.073	0.017, 0.343	1.31e+06, 0.168	0.911, 0.072	-0.008 (-0.009 - -0.006)	0 (0 - 0, 0.635)	1.062 (0.477 - 1.629)	0.721 (0.461 - 1.184)	0.003 (-0.004 - 0.012)	0.006 (-0.001 - 0.015)	0.008 (0 - 0.015)	0.003 (-0.004 - 0.011)	0.01 (0.001 - 0.021)	0.02 (0.004 - 0.034)
YSOLEBSAI	Yellowfin sole Bering Sea and Aleutian Islands	Limanda aspera	Yellowfin sole	67	b57fec4f-15ed-3987-851a-93a6a982693d	Schaefer	1954-2020	0.331, 0.209	7.084e+06, 0.667	0.866, 0.073	0.326, 0.144	2.431e+06, 0.148	0.825, 0.068	0.105 (0.078 - 0.134)	-0.002 (-0.002 - -0.001, 0.174)	0.533 (-0.257 - 1.325)	0.044 (-0.265 - 0.379)	0.003 (-0.041 - 0.037)	0.004 (-0.052 - 0.047)	0.01 (-0.014 - 0.041)	0.002 (-0.033 - 0.037)	0.013 (-0.019 - 0.037)	0.024 (-0.003 - 0.055)
YTROCKNPCOAST	Yellowtail rockfish Northern Pacific Coast	Sebastes flavidus	Yellowtail rockfish	67	614baf6a-0fe4-32ef-b6ad-722fb5dc8f86	Fox	1889-2016	0.158, 0.587	3.18e+05, 1.044	0.866, 0.073	0.042, 0.309	1.123e+10, 0.019	1.034, 0.056	0 (-0.001 - 0.002)	0 (0 - 0, 0.978)	0.288 (-0.062 - 0.603)	-0.006 (-0.27 - 0.154)	0.002 (-0.001 - 0.006)	0.004 (0 - 0.009)	0.004 (0 - 0.009)	0.002 (-0.001 - 0.006)	0.006 (0.001 - 0.012)	0.011 (0.001 - 0.02)
BIGEYECWPAC	Bigeye tuna Central Western Pacific Ocean	Thunnus obesus	Bigeye tuna	71	82af3f91-89fc-348d-bb49-b9e655ffae49	Schaefer	1950-2020	0.654, 0.209	1.268e+06, 0.667	0.866, 0.073	0.342, 0.158	1.64e+06, 0.163	0.904, 0.072	0.094 (0.063 - 0.13)	0.003 (0.002 - 0.005, 0)	-0.374 (-1.035 - 0.31)	-0.602 (-1.634 - 0.215)	0 (-0.008 - 0.01)	0.001 (-0.007 - 0.017)	0 (-0.011 - 0.015)	-0.001 (-0.006 - 0.005)	0.002 (-0.013 - 0.022)	0.001 (-0.028 - 0.038)
BMARLINPAC	Blue marlin Pacific Ocean	Makaira nigricans	Blue marlin	71	d47623e4-8899-314e-b4d8-f02b5f8b31cd	Pella-Tomlinson	1952-2014	0.534, 0.209	3.145e+05, 0.667	0.477, 0.158	0.413, 0.177	1.715e+05, 0.19	0.5, 0.157	0.241 (0.144 - 0.36)	0.002 (-0.001 - 0.004, 0.881)	0.281 (-0.485 - 1.053)	0.22 (-0.144 - 0.685)	0.002 (-0.002 - 0.007)	0.003 (-0.003 - 0.01)	0.004 (-0.003 - 0.012)	0.002 (-0.001 - 0.008)	0.005 (-0.005 - 0.016)	0.008 (-0.012 - 0.031)
BTSHRIMPNAUST	Brown tiger shrimp Northern Australia	Penaeus esculentus	Brown tiger shrimp	71	23c14b4f-4bc1-3dec-91b5-209f1bfb04c2	Fox	1970-2015	0.949, 0.234	1.462e+04, 0.691	0.866, 0.073	0.634, 0.355	2.265e+04, 0.199	0.909, 0.071	0.077 (0.042 - 0.101)	0 (-0.002 - 0.002, 0.965)	NA	NA	NA	NA	NA	NA	NA	NA
GTPRAWNNAUST	Grooved tiger prawn Northern Australia	Penaeus semisulcatus	Grooved tiger prawn	71	48215762-6355-39bd-afe4-9ad2fb3fd172	Fox	1970-2015	1.182, 0.209	1.059e+04, 0.667	0.866, 0.073	1.067, 0.229	2.782e+04, 0.186	0.903, 0.07	0.069 (0.039 - 0.095)	0 (-0.001 - 0.002, 0.979)	0.364 (-0.039 - 0.714)	0.183 (-0.014 - 0.395)	0.002 (-0.002 - 0.007)	0.003 (-0.001 - 0.007)	0.006 (-0.001 - 0.013)	0.003 (-0.002 - 0.009)	0.007 (-0.001 - 0.015)	0.015 (-0.002 - 0.031)
OWSHARCWPAC	Oceanic whitetip shark Central Western Pacific Ocean	Carcharhinus longimanus	Oceanic whitetip shark	71		Fox	1995-2010	0.062, 0.228	5.288e+05, 0.685	0.477, 0.158	0.069, 0.215	6.299e+05, 0.526	0.455, 0.144	0.047 (0.03 - 0.073)	-0.003 (-0.009 - 0.002, 0.916)	NA	NA	NA	NA	NA	NA	NA	NA
SKJCWPAC	Skipjack tuna Central Western Pacific Ocean	Katsuwonus pelamis	Skipjack tuna	71	63476054-4ee1-3ab7-9336-73ba6a6dd779	Schaefer	1950-2018	0.566, 0.209	1.641e+07, 0.667	0.866, 0.073	0.471, 0.176	3.134e+07, 0.376	0.868, 0.073	0.037 (0.018 - 0.066)	0.001 (0 - 0.002, 0.713)	0.46 (0.05 - 0.791)	-1.148 (-2.104 - -0.485)	0.006 (-0.012 - 0.016)	0.01 (-0.001 - 0.028)	0.011 (-0.005 - 0.025)	0.002 (-0.006 - 0.01)	0.019 (0.007 - 0.038)	0.037 (0.019 - 0.058)
STMARLINSWPO	Striped marlin Western Pacific Ocean	Kajikia audax	Striped marlin	71	ee6f24e0-ee85-3c21-a8fe-68c4360f22a9	Schaefer	1964-2018	0.215, 0.316	4.052e+04, 0.67	0.866, 0.073	0.206, 0.249	6.232e+04, 0.222	0.861, 0.07	0.074 (0.038 - 0.119)	0.002 (0.001 - 0.003, 0.136)	-2.709 (-5.05 - -0.602)	0.125 (-0.312 - 0.672)	-0.007 (-0.016 - 0)	-0.014 (-0.029 - -0.002)	-0.02 (-0.04 - -0.002)	-0.006 (-0.015 - 0.002)	-0.029 (-0.055 - -0.005)	-0.066 (-0.124 - -0.013)
YFINCWPAC	Yellowfin tuna Central Western Pacific Ocean	Thunnus albacares	Yellowfin tuna	71	8320e4ef-5b98-3b67-be5b-e4b531d45c56	Schaefer	1950-2020	0.566, 0.209	6.114e+06, 0.667	0.866, 0.073	0.308, 0.16	7.468e+06, 0.171	0.897, 0.072	0.088 (0.058 - 0.122)	0.004 (0.003 - 0.006, 0)	0.069 (-3.105 - 2.672)	-0.596 (-1.875 - 0.409)	0.002 (-0.015 - 0.018)	0.005 (-0.019 - 0.028)	0.01 (-0.02 - 0.038)	0.001 (-0.015 - 0.017)	0.008 (-0.031 - 0.042)	0.023 (-0.062 - 0.101)
BGROCKPCOAST	Blackgill rockfish Pacific Coast	Sebastes melanostomus	Blackgill rockfish	77	a598362c-07e5-3458-8909-eea976e83172	Fox	1950-2018	0.039, 0.484	4.954e+04, 0.838	0.866, 0.073	0.022, 0.364	1.528e+09, 0.108	0.952, 0.068	-0.007 (-0.01 - -0.003)	0 (0 - 0.001, 0.911)	0.646 (0.222 - 1.046)	0.31 (0.12 - 0.51)	0.002 (-0.001 - 0.007)	0.005 (0 - 0.01)	0.006 (0.001 - 0.011)	0.003 (-0.001 - 0.008)	0.008 (0.002 - 0.015)	0.015 (0.004 - 0.025)
BIGEYEEPAC	Bigeye tuna Eastern Pacific	Thunnus obesus	Bigeye tuna	77	b172621e-ee5a-3f2c-a914-02003f4a8c2b	Schaefer	1954-2018	0.654, 0.209	1.014e+06, 0.667	0.866, 0.073	0.552, 0.177	7.936e+05, 0.175	0.868, 0.073	0.163 (0.109 - 0.23)	0.006 (0.004 - 0.008, 0)	-0.374 (-1.035 - 0.31)	-0.602 (-1.634 - 0.215)	-0.001 (-0.028 - 0.019)	0 (-0.019 - 0.029)	0.002 (-0.017 - 0.032)	-0.001 (-0.015 - 0.017)	0.003 (-0.014 - 0.03)	0.005 (-0.029 - 0.049)
BLACKROCKCAL	Black rockfish California	Sebastes melanops	Black rockfish	77	6e07b54b-e81a-3cc6-ab0e-aa6a48ff25f4	Fox	1916-2018	0.158, 0.587	7.783e+03, 0.941	0.866, 0.073	0.145, 0.138	7.471e+03, 0.131	0.93, 0.06	0.093 (0.068 - 0.12)	0.002 (0.002 - 0.003, 0)	0.177 (-0.173 - 0.547)	-0.066 (-0.091 - -0.037)	0.002 (-0.001 - 0.006)	0.003 (-0.001 - 0.008)	0.004 (0 - 0.009)	0.002 (0 - 0.006)	0.005 (0 - 0.011)	0.009 (-0.001 - 0.019)
BLSHARNPAC	Blue shark North Pacific	Prionace glauca	Blue shark	77	e3ecbf64-2646-3249-8e30-6d73d2c3b5cc	Fox	1971-2012	0.062, 0.228	8.426e+06, 0.685	0.652, 0.135	0.067, 0.216	3.003e+06, 0.306	0.618, 0.133	0.047 (0.018 - 0.079)	0.001 (0 - 0.001, 0.842)	0.699 (0.17 - 1.29)	0.265 (0.088 - 0.418)	0.004 (-0.002 - 0.008)	0.003 (-0.004 - 0.012)	0.005 (-0.003 - 0.012)	0.003 (-0.003 - 0.009)	0.007 (-0.002 - 0.019)	0.018 (-0.002 - 0.037)
BLUEROCKCAL	Blue rockfish California	Sebastes mystinus	Blue rockfish	77	bc2ef66d-d098-3089-badd-43188bb8c536	Schaefer	1916-2007	0.158, 0.587	1.011e+04, 0.941	0.866, 0.073	0.042, 0.35	1.996e+06, 0.156	0.906, 0.069	-0.006 (-0.009 - -0.003)	0 (0 - 0, 0.987)	0.359 (0.033 - 0.688)	0.177 (-0.018 - 0.356)	0.002 (-0.001 - 0.006)	0.004 (0 - 0.008)	0.004 (0 - 0.009)	0.002 (-0.001 - 0.006)	0.006 (0.001 - 0.012)	0.01 (0.001 - 0.019)
BNKROCKCAL	Bank rockfish California	Sebastes rufus	Bank rockfish	77	65d20318-c1ce-308c-b3c8-6190fa4418a0	Schaefer	1981-1998	0.039, 0.484	1.914e+05, 0.941	0.866, 0.073	0.04, 0.456	4.871e+04, 0.469	0.867, 0.073	0.008 (-0.016 - 0.036)	0.002 (-0.002 - 0.006, 0.953)	0.565 (0.193 - 0.944)	0.292 (0.186 - 0.422)	0.002 (-0.001 - 0.007)	0.005 (0 - 0.01)	0.005 (0.001 - 0.01)	0.003 (-0.001 - 0.007)	0.007 (0.001 - 0.014)	0.013 (0.003 - 0.024)
BOCACCSPCOAST	Bocaccio Southern Pacific Coast	Sebastes paucispinis	Bocaccio	77	1fedce3d-24aa-36bf-8510-70160332098b	Schaefer	1892-2016	0.254, 0.209	5.962e+04, 0.563	0.866, 0.073	0.112, 0.145	7.471e+06, 0.072	0.903, 0.065	-0.002 (-0.004 - 0)	0 (0 - 0, 0.99)	0.13 (-0.319 - 0.505)	0.435 (0.201 - 0.739)	0.001 (-0.005 - 0.008)	0.002 (-0.004 - 0.01)	0.001 (-0.005 - 0.007)	0.001 (-0.004 - 0.007)	0.002 (-0.006 - 0.009)	0 (-0.012 - 0.011)
BRNROCKPCOAST	Brown rockfish Pacific Coast	Sebastes auriculatus	Brown rockfish	77	fda70016-3ebc-3c56-8894-3f2e9d542f2b	Pella-Tomlinson	1916-2012	0.214, 0.209	3.16e+03, 0.563	0.866, 0.073	0.121, 0.11	3.956e+03, 0.094	0.923, 0.057	0.053 (0.042 - 0.065)	0.002 (0.001 - 0.002, 0)	-0.139 (-0.438 - 0.113)	-0.064 (-0.264 - 0.076)	0.001 (-0.001 - 0.005)	0.002 (-0.002 - 0.006)	0.001 (-0.003 - 0.006)	0.001 (-0.002 - 0.005)	0.002 (-0.003 - 0.007)	0 (-0.007 - 0.008)
CABEZNCAL	Cabezon Northern California	Scorpaenichthys marmoratus	Cabezon	77	6b1c8d18-8626-359b-9574-cee5e7a9c527	Fox	1916-2018	0.4, 0.354	2.449e+03, 0.811	0.866, 0.073	0.205, 0.13	1.428e+03, 0.126	0.922, 0.061	0.084 (0.063 - 0.107)	0.002 (0.002 - 0.003, 0)	-0.344 (-0.893 - 0.16)	-0.138 (-0.54 - 0.228)	0 (-0.003 - 0.005)	0.001 (-0.004 - 0.006)	0 (-0.005 - 0.005)	0.001 (-0.003 - 0.005)	0 (-0.007 - 0.006)	-0.004 (-0.015 - 0.007)
CABEZSCAL	Cabezon Southern California	Scorpaenichthys marmoratus	Cabezon	77	2a149c98-edda-39a8-b674-8a2645bc82f6	Fox	1916-2018	0.4, 0.354	3.756e+02, 0.811	0.866, 0.073	0.157, 0.165	3.635e+02, 0.156	0.94, 0.064	0.072 (0.05 - 0.099)	0.002 (0.001 - 0.003, 0)	-0.344 (-0.893 - 0.16)	-0.138 (-0.54 - 0.228)	0 (-0.003 - 0.005)	0.001 (-0.004 - 0.007)	0 (-0.005 - 0.006)	0.001 (-0.003 - 0.005)	0 (-0.007 - 0.007)	-0.004 (-0.015 - 0.007)
CALSCORPSCAL	California scorpionfish Southern California	Scorpaena guttata	California scorpionfish	77	b73f4017-de6d-3a13-bddb-cf112a3d566a	Schaefer	1916-2016	0.4, 0.354	2.577e+03, 0.811	0.866, 0.073	0.219, 0.225	2.614e+03, 0.226	0.898, 0.063	0.041 (0.022 - 0.065)	0.001 (0 - 0.001, 0.189)	-0.005 (-0.387 - 0.378)	-0.186 (-0.516 - 0.022)	0.001 (-0.004 - 0.006)	0.003 (-0.002 - 0.009)	0.003 (-0.002 - 0.008)	0.002 (-0.002 - 0.006)	0.004 (-0.002 - 0.011)	0.006 (-0.004 - 0.016)
CHILISPCOAST	Chilipepper Southern Pacific Coast	Sebastes goodei	Chilipepper	77	573502b4-fc0d-372c-a4eb-9e141646894a	Schaefer	1892-2016	0.4, 0.354	4.058e+04, 0.811	0.866, 0.073	0.094, 0.203	6.342e+06, 0.12	0.951, 0.065	0.001 (-0.001 - 0.003)	0 (0 - 0, 0.791)	0.671 (0.261 - 1.04)	0.425 (0.265 - 0.648)	0.002 (-0.002 - 0.008)	0.005 (0 - 0.011)	0.006 (0 - 0.011)	0.003 (-0.002 - 0.008)	0.008 (0.001 - 0.015)	0.014 (0.003 - 0.025)
CHROCKSPCOAST	China rockfish Southern Pacific Coast	Sebastes nebulosus	China rockfish	77	8cfa7b52-5b18-30fc-b293-09d5ed3adcc6	Schaefer	1902-2018	0.185, 0.209	5.918e+02, 0.563	0.866, 0.073	0.081, 0.151	5.081e+07, 0.047	0.979, 0.063	-0.006 (-0.008 - -0.004)	0 (0 - 0, 0.965)	0.4 (0.124 - 0.703)	0.549 (0.327 - 0.822)	0.001 (-0.005 - 0.009)	0.003 (-0.002 - 0.011)	0.003 (-0.002 - 0.008)	0.002 (-0.004 - 0.008)	0.004 (-0.002 - 0.012)	0.006 (-0.001 - 0.013)
CMACKPCOAST	Pacific chub mackerel Pacific Coast	Scomber japonicus	Pacific chub mackerel	77	f11a1fea-4b9e-3c6c-abb2-862b0be0e76d	Fox	1983-2018	0.48, 0.212	2.555e+05, 0.566	0.866, 0.073	0.24, 0.13	3.263e+05, 0.146	0.884, 0.071	0.42 (0.3 - 0.554)	0.018 (0.014 - 0.024, 0.003)	-0.843 (-1.872 - 0.242)	0.189 (-0.376 - 0.854)	-0.002 (-0.01 - 0.007)	-0.003 (-0.013 - 0.006)	-0.006 (-0.018 - 0.004)	-0.001 (-0.009 - 0.005)	-0.008 (-0.022 - 0.005)	-0.022 (-0.05 - 0.006)
COWCODSCAL	Cowcod Southern California	Sebastes levis	Cowcod	77	c89e75fe-fb8f-3f30-aebb-983dbb6e9586	Schaefer	1901-2018	0.275, 0.209	4.581e+03, 0.667	0.866, 0.073	0.116, 0.143	4.653e+08, 0.059	0.95, 0.065	0 (-0.002 - 0.003)	0 (0 - 0, 0.325)	0.384 (0.053 - 0.708)	0.173 (-0.063 - 0.364)	0.002 (-0.001 - 0.007)	0.004 (0 - 0.009)	0.005 (0 - 0.01)	0.002 (-0.001 - 0.007)	0.006 (0.001 - 0.013)	0.011 (0.002 - 0.019)
CPRROCKPCOAST	Copper rockfish Pacific Coast	Sebastes caurinus	Copper rockfish	77	7a56cd62-2f3a-3292-a5c7-55ef892b5973	Schaefer	1916-2012	0.184, 0.209	1.295e+04, 0.667	0.866, 0.073	0.134, 0.115	6.462e+03, 0.096	0.933, 0.059	0.032 (0.026 - 0.04)	0.001 (0.001 - 0.001, 0)	0.148 (-0.11 - 0.418)	0.029 (-0.199 - 0.163)	0.001 (-0.001 - 0.006)	0.003 (-0.001 - 0.007)	0.003 (0 - 0.008)	0.002 (-0.001 - 0.005)	0.004 (-0.001 - 0.01)	0.007 (-0.001 - 0.015)
GJOBMHI	Green jobfish Main Hawaiian Islands	Aprion virescens	Green jobfish	77	368fe078-6c18-46a1-a974-cf7be3817855	Schaefer	1948-2018	0.4, 0.354	1.843e+03, 0.811	0.866, 0.073	0.272, 0.254	2.12e+03, 0.328	0.854, 0.065	0.058 (0.026 - 0.099)	0.001 (0 - 0.001, 0.19)	NA	NA	NA	NA	NA	NA	NA	NA
GOPHERSPCOAST	Gopher rockfish Southern Pacific Coast	Sebastes carnatus	Gopher rockfish	77	ecb03d58-c933-37e2-b0ce-bc8edca9b3f3	Schaefer	1965-2004	0.158, 0.587	6.197e+03, 1.044	0.866, 0.073	0.11, 0.385	5.318e+03, 0.463	0.86, 0.07	0.033 (0.013 - 0.062)	0.003 (0.002 - 0.004, 0.192)	0.266 (-0.086 - 0.623)	0.071 (-0.161 - 0.239)	0.002 (-0.001 - 0.006)	0.004 (0 - 0.008)	0.004 (0 - 0.009)	0.002 (-0.001 - 0.006)	0.005 (0 - 0.011)	0.009 (0 - 0.019)
GRSPROCKNCAL	Greenspotted rockfish Northern Pacific Coast	Sebastes chlorostictus	Greenspotted rockfish	77	e6a0695c-e38e-3a92-8a94-cfc456aa470b	Schaefer	1916-2010	0.158, 0.587	6.248e+03, 1.044	0.866, 0.073	0.034, 0.345	5.302e+08, 0.128	0.93, 0.069	-0.008 (-0.011 - -0.006)	0 (0 - 0, 0.982)	0.824 (0.416 - 1.257)	0.558 (0.349 - 0.883)	0.002 (-0.003 - 0.009)	0.005 (0 - 0.013)	0.007 (0 - 0.012)	0.003 (-0.003 - 0.009)	0.009 (0.001 - 0.017)	0.016 (0.005 - 0.027)
GRSPROCKSCAL	Greenspotted rockfish Southern Pacific Coast	Sebastes chlorostictus	Greenspotted rockfish	77	2479a039-9631-3adb-bcdc-65c05cc6f9a3	Schaefer	1916-2010	0.158, 0.587	8.644e+03, 1.044	0.866, 0.073	0.034, 0.339	7.403e+08, 0.133	0.943, 0.069	-0.007 (-0.009 - -0.004)	0 (0 - 0, 0.982)	0.824 (0.416 - 1.257)	0.558 (0.349 - 0.883)	0.003 (-0.003 - 0.011)	0.005 (-0.001 - 0.013)	0.007 (0.001 - 0.013)	0.003 (-0.003 - 0.009)	0.009 (0.001 - 0.017)	0.017 (0.005 - 0.027)
LINGCODSPCOAST	Lingcod Southern Pacific Coast	Ophiodon elongatus	Lingcod	77	8415c6e7-c52a-38c8-81cb-2c75a2658095	Schaefer	1889-2020	0.484, 0.209	8.594e+03, 0.563	0.866, 0.073	0.17, 0.11	2.465e+04, 0.094	0.979, 0.058	0.047 (0.038 - 0.059)	0.001 (0.001 - 0.001, 0)	-0.701 (-1.238 - -0.27)	-0.552 (-0.971 - -0.286)	0 (-0.008 - 0.007)	0 (-0.008 - 0.007)	-0.001 (-0.007 - 0.006)	0 (-0.007 - 0.006)	-0.002 (-0.011 - 0.007)	-0.007 (-0.019 - 0.006)
SARDPCOAST	Pacific sardine Pacific Coast	Sardinops sagax	Pacific sardine	77	07a1a38c-1f63-3358-adb8-f2ad1b85e313	Schaefer	2000-2018	0.549, 0.209	3.276e+05, 0.563	0.866, 0.073	0.397, 0.174	5.552e+05, 0.155	0.873, 0.071	0.154 (0.079 - 0.238)	0.004 (-0.008 - 0.015, 0.96)	0.15 (-1.305 - 1.504)	0.881 (0.428 - 1.316)	0 (-0.011 - 0.015)	0.001 (-0.012 - 0.014)	0 (-0.015 - 0.012)	0.001 (-0.011 - 0.011)	0 (-0.019 - 0.017)	-0.005 (-0.043 - 0.029)
SBELLYROCKPCOAST	Shortbelly rockfish Pacific Coast	Sebastes jordani	Shortbelly rockfish	77	ae606118-704a-3091-b229-b1f09ad028d2	Schaefer	1950-2005	0.4, 0.354	1.998e+04, 0.707	0.866, 0.073	0.109, 0.229	6.682e+04, 0.317	0.907, 0.071	-0.007 (-0.016 - 0.004)	0 (0 - 0.001, 0.981)	0.986 (0.407 - 1.496)	0.4 (0.203 - 0.6)	0.003 (-0.001 - 0.009)	0.007 (0.001 - 0.012)	0.008 (0.002 - 0.014)	0.004 (-0.001 - 0.01)	0.011 (0.003 - 0.02)	0.022 (0.008 - 0.036)
SFMAKONPAC	Shortfin mako North Pacific	Isurus oxyrinchus	Shortfin mako	77	32ce4dfe-58f4-41f7-bbb7-05943094e43f	Schaefer	1975-2016	0.244, 0.406	1.358e+05, 0.863	0.652, 0.135	0.135, 0.358	1.617e+05, 0.334	0.748, 0.136	0.036 (0.013 - 0.067)	0 (-0.001 - 0, 0.949)	NA	NA	NA	NA	NA	NA	NA	NA
STFLOUNSPCOAST	Starry flounder Southern Pacific Coast	Platichthys stellatus	Starry flounder	77	582172e3-1180-3b93-aa8b-082380bfe504	Fox	1970-2004	0.4, 0.354	8.055e+03, 0.811	0.866, 0.073	0.291, 0.246	5.742e+03, 0.304	0.855, 0.07	0.139 (0.075 - 0.21)	-0.005 (-0.01 - -0.001, 0.697)	0.709 (-0.092 - 1.715)	-0.04 (-0.19 - 0.133)	0.009 (-0.003 - 0.025)	0.004 (-0.017 - 0.023)	0.009 (-0.001 - 0.027)	0.007 (-0.01 - 0.03)	0.015 (-0.002 - 0.035)	0.023 (0.002 - 0.05)
STMARLINWCNPAC	Striped marlin Western and Central North Pacific	Kajikia audax	Striped marlin	77	c642968a-bdb6-323b-b400-cc102f3cab50	Pella-Tomlinson	1958-2018	0.215, 0.316	1.126e+05, 0.67	0.866, 0.073	0.147, 0.222	1.254e+05, 0.215	0.866, 0.073	0.128 (0.064 - 0.213)	0.003 (0.001 - 0.006, 0.177)	-2.709 (-5.05 - -0.602)	0.125 (-0.312 - 0.672)	-0.01 (-0.023 - -0.002)	-0.018 (-0.034 - -0.005)	-0.025 (-0.047 - -0.007)	-0.01 (-0.021 - -0.002)	-0.034 (-0.063 - -0.009)	-0.077 (-0.142 - -0.019)
SWORDEPAC	Swordfish Eastern Pacific	Xiphias gladius	Swordfish	77	fe5da713-1354-3af8-a515-7e133aa81ca2	Schaefer	1951-2012	0.564, 0.209	8.477e+04, 0.667	0.652, 0.135	0.369, 0.165	9.781e+04, 0.306	0.757, 0.108	0.056 (0.028 - 0.09)	0.002 (0.001 - 0.003, 0.215)	-0.295 (-0.697 - 0.115)	1.201 (0.477 - 2.31)	-0.003 (-0.026 - 0.037)	-0.007 (-0.038 - 0.021)	-0.01 (-0.035 - 0.009)	-0.004 (-0.026 - 0.016)	-0.014 (-0.041 - 0.005)	-0.028 (-0.058 - -0.004)
YFINEPAC	Yellowfin tuna Eastern Pacific	Thunnus albacares	Yellowfin tuna	77	6a90301d-dcd4-3772-90f0-4f57b0413d37	Pella-Tomlinson	1919-2018	0.566, 0.209	1.502e+06, 0.563	0.866, 0.073	0.451, 0.154	1.776e+06, 0.18	0.866, 0.074	0.161 (0.095 - 0.247)	0.004 (0.002 - 0.007, 0.001)	0.069 (-3.105 - 2.672)	-0.596 (-1.875 - 0.409)	0 (-0.031 - 0.023)	0.003 (-0.024 - 0.036)	0.006 (-0.026 - 0.042)	0.001 (-0.018 - 0.023)	0.008 (-0.028 - 0.045)	0.017 (-0.058 - 0.086)
ALBASPAC	Albacore tuna South Pacific Ocean	Thunnus alalunga	Albacore tuna	81	63040ec0-2796-3afe-9751-7341a4bab177	Schaefer	1952-2020	0.522, 0.209	8.297e+05, 0.667	0.866, 0.073	0.365, 0.177	9.216e+05, 0.249	0.87, 0.073	0.064 (0.033 - 0.1)	0.002 (0.001 - 0.003, 0.159)	0.804 (0.211 - 1.38)	0.667 (0.137 - 1.355)	0.004 (0 - 0.01)	0.004 (-0.003 - 0.012)	0.007 (0 - 0.013)	0.004 (0 - 0.012)	0.009 (-0.001 - 0.018)	0.018 (0.004 - 0.032)
AUSSALMONNZ	Australian salmon New Zealand	Arripis trutta	Australian salmon	81	bf6f2ccc-d721-3494-bd98-487252bf33b3	Schaefer	1930-2013	0.474, 0.214	3.551e+04, 0.671	0.866, 0.073	0.389, 0.16	2.624e+04, 0.157	0.912, 0.062	0.067 (0.046 - 0.091)	0.002 (0.002 - 0.003, 0)	-0.339 (-0.73 - -0.014)	-0.072 (-0.29 - 0.09)	-0.002 (-0.005 - 0)	-0.002 (-0.005 - 0)	-0.004 (-0.009 - 0)	-0.003 (-0.006 - 0)	-0.005 (-0.012 - 0)	-0.012 (-0.025 - 0)
BIGHTREDSE	Bight redfish Southeast Australia	Centroberyx gerrardi	Bight redfish	81	e2fa0934-8ba8-391c-a53f-48653487a32d	Fox	1988-2014	0.039, 0.484	1.158e+05, 0.941	0.866, 0.073	0.043, 0.471	2.714e+04, 0.334	0.876, 0.074	0.011 (-0.003 - 0.03)	0.001 (0 - 0.003, 0.764)	0.582 (0.176 - 0.922)	0.398 (0.283 - 0.559)	0.003 (-0.003 - 0.008)	0.004 (-0.001 - 0.007)	0.009 (0.002 - 0.015)	0.005 (0 - 0.01)	0.01 (0.002 - 0.018)	0.022 (0.006 - 0.036)
BKCDLFENI	Black cardinalfish East coast of North Island	Epigonus telescopus	Black cardinalfish	81	2e0ee3ba-70c1-3b48-9bbe-497bfc427080	Fox	1983-2009	0.141, 0.315	5.272e+04, 0.669	0.866, 0.073	0.135, 0.245	3.533e+04, 0.18	0.896, 0.072	0.137 (0.069 - 0.221)	0.014 (0.008 - 0.021, 0)	-0.005 (-0.733 - 0.579)	0.583 (0.315 - 1.098)	0 (-0.008 - 0.009)	0.001 (-0.009 - 0.013)	0.003 (-0.006 - 0.013)	0 (-0.01 - 0.015)	0.002 (-0.009 - 0.013)	0.001 (-0.015 - 0.016)
BLACKOREOWECR	Black oreo West end of Chatham Rise	Allocyttus niger	Black oreo	81	96fbde69-9058-3632-8f79-fd9f05915128	Fox	1973-2007	0.039, 0.484	5.575e+05, 0.838	0.866, 0.073	0.037, 0.342	1.708e+05, 0.201	0.865, 0.072	0.023 (0.007 - 0.047)	0.001 (0 - 0.002, 0.451)	0.362 (0.026 - 0.685)	0.294 (0.189 - 0.42)	0.002 (-0.002 - 0.005)	0.002 (-0.001 - 0.004)	0.004 (-0.001 - 0.008)	0.003 (0 - 0.006)	0.005 (-0.001 - 0.01)	0.01 (-0.002 - 0.022)
BNSNZ	Bluenose New Zealand	Hyperoglyphe antarctica	Bluenose	81	ff715855-7257-3761-940a-173b5b69656b	Fox	1936-2011	0.571, 0.209	1.067e+04, 0.563	0.866, 0.073	0.514, 0.173	1.325e+04, 0.149	0.902, 0.063	0.142 (0.102 - 0.201)	0.008 (0.006 - 0.012, 0)	-1.192 (-2.435 - -0.286)	0.75 (0.281 - 1.63)	-0.003 (-0.012 - 0.006)	-0.006 (-0.02 - 0.007)	-0.006 (-0.02 - 0.008)	-0.004 (-0.018 - 0.018)	-0.012 (-0.027 - 0.001)	-0.028 (-0.053 - -0.007)
DEEPFLATHEADSE	Deepwater flathead Southeast Australia	Platycephalus conatus	Deepwater flathead	81	2700fc59-c308-355d-a5f2-bab5b57b41f6	Fox	1988-2015	0.158, 0.587	6.827e+04, 1.044	0.866, 0.073	0.151, 0.296	1.986e+04, 0.22	0.886, 0.07	0.074 (0.034 - 0.124)	0.005 (0.003 - 0.008, 0.012)	0.439 (0.126 - 0.819)	0.267 (0.094 - 0.438)	0.003 (-0.002 - 0.007)	0.003 (0 - 0.007)	0.007 (0.002 - 0.013)	0.004 (0 - 0.009)	0.008 (0.002 - 0.015)	0.018 (0.005 - 0.032)
GEMFISHNZ	Common gemfish New Zealand	Rexea solandri	Common gemfish	81	04b7838c-a4b1-3113-b702-ec2752618b1c	Schaefer	1952-2006	0.525, 0.209	2.111e+04, 0.667	0.866, 0.073	0.298, 0.162	1.561e+04, 0.152	0.887, 0.065	0.06 (0.036 - 0.088)	0.003 (0.002 - 0.005, 0.016)	0.274 (-0.342 - 0.97)	0.146 (-0.149 - 0.391)	0.002 (-0.002 - 0.009)	0.004 (-0.002 - 0.012)	0.005 (-0.002 - 0.013)	0.002 (-0.002 - 0.009)	0.007 (-0.002 - 0.016)	0.01 (-0.005 - 0.026)
GEMFISHSE	Common gemfish Southeast Australia	Rexea solandri	Common gemfish	81	44124c25-04fa-327a-b06c-7eab226fb1b1	Schaefer	1968-2007	0.525, 0.209	2.282e+04, 0.563	0.866, 0.073	0.278, 0.159	3.006e+04, 0.147	0.836, 0.071	0.154 (0.101 - 0.217)	0.001 (-0.001 - 0.002, 0.966)	0.274 (-0.342 - 0.97)	0.146 (-0.149 - 0.391)	0.002 (-0.003 - 0.007)	0.002 (-0.003 - 0.008)	0.004 (-0.005 - 0.014)	0.002 (-0.003 - 0.008)	0.005 (-0.006 - 0.017)	0.012 (-0.013 - 0.039)
GSTRGZRSTA7	Giant stargazer NZ Area STA7	Kathetostoma giganteum	Giant stargazer	81	85e108d2-aaaf-3b68-8e37-a717b16d29c8	Schaefer	1967-2007	0.566, 0.209	9.107e+03, 0.667	0.866, 0.073	0.431, 0.176	7.647e+03, 0.195	0.906, 0.068	0.1 (0.061 - 0.15)	0.009 (0.005 - 0.012, 0.001)	-0.385 (-1.095 - 0.062)	-0.161 (-0.505 - 0.065)	-0.002 (-0.007 - 0.001)	-0.002 (-0.006 - 0.001)	-0.005 (-0.013 - 0.001)	-0.004 (-0.009 - 0)	-0.006 (-0.016 - 0.001)	-0.012 (-0.035 - 0.004)
HOKIENZ	Hoki Eastern New Zealand	Macruronus novaezelandiae	Hoki	81	ce8ff451-63d2-32ef-aa26-4e0a9995cc37	Fox	1972-2021	0.307, 0.234	2.046e+06, 0.691	0.866, 0.073	0.24, 0.16	8.847e+05, 0.153	0.925, 0.068	0.104 (0.07 - 0.141)	0.005 (0.003 - 0.006, 0)	-0.119 (-0.855 - 0.742)	0.921 (0.34 - 1.784)	-0.001 (-0.014 - 0.012)	0 (-0.015 - 0.016)	0.002 (-0.011 - 0.019)	-0.002 (-0.019 - 0.022)	-0.001 (-0.014 - 0.014)	-0.003 (-0.019 - 0.016)
HOKIWNZ	Hoki Western New Zealand	Macruronus novaezelandiae	Hoki	81	c5ca5458-8cba-3c5b-a61f-f83a677d8919	Pella-Tomlinson	1972-2021	0.307, 0.234	1.321e+06, 0.587	0.866, 0.073	0.232, 0.149	1.11e+06, 0.133	0.856, 0.071	0.157 (0.113 - 0.208)	0.005 (0.004 - 0.007, 0.004)	-0.119 (-0.855 - 0.742)	0.921 (0.34 - 1.784)	0.002 (-0.014 - 0.014)	0.001 (-0.007 - 0.013)	0 (-0.009 - 0.012)	-0.001 (-0.01 - 0.01)	-0.003 (-0.016 - 0.013)	-0.004 (-0.021 - 0.02)
MORWONGESE	Jackass morwong Eastern half of Southeast Australia	Nemadactylus macropterus	Jackass morwong	81	96d0d55d-5691-31c6-a618-614033724d72	Schaefer	1915-2020	0.306, 0.255	1.457e+04, 0.608	0.866, 0.073	0.14, 0.178	2.868e+04, 0.137	0.847, 0.064	0.067 (0.046 - 0.093)	0.001 (0.001 - 0.002, 0)	0.309 (-0.057 - 0.739)	-0.027 (-0.163 - 0.131)	0.003 (-0.005 - 0.013)	0.004 (-0.003 - 0.012)	0.005 (-0.004 - 0.016)	0.002 (-0.003 - 0.009)	0.004 (-0.003 - 0.012)	0.015 (-0.002 - 0.034)
MORWONGWSE	Jackass morwong Western half of Southeast Australia	Nemadactylus macropterus	Jackass morwong	81	f5a946a0-4026-3dc6-b9cf-b5d5da4a2edb	Schaefer	1986-2017	0.306, 0.255	4.308e+03, 0.712	0.866, 0.073	0.228, 0.153	2.166e+03, 0.125	0.918, 0.063	0.071 (0.05 - 0.092)	0.004 (0.003 - 0.005, 0.003)	0.309 (-0.057 - 0.739)	-0.027 (-0.163 - 0.131)	0.002 (-0.001 - 0.005)	0.003 (0 - 0.007)	0.004 (-0.001 - 0.009)	0.001 (-0.002 - 0.005)	0.005 (-0.001 - 0.012)	0.013 (-0.002 - 0.029)
MULLQNSW	Sea mullet Queensland and New South Wales	Mugil cephalus	Sea mullet	81	00ed50d0-d388-31bb-bdea-e1cfb9571582	Pella-Tomlinson	1945-2003	0.515, 0.209	6.83e+04, 0.667	0.245, 0.25	0.528, 0.193	5.063e+04, 0.316	0.255, 0.239	0.231 (0.111 - 0.382)	0 (-0.005 - 0.004, 0.945)	1.077 (-0.278 - 3.214)	0.27 (-0.116 - 0.913)	0.01 (-0.004 - 0.045)	0.013 (-0.004 - 0.047)	0.013 (-0.009 - 0.043)	0.006 (-0.008 - 0.027)	0.025 (-0.005 - 0.075)	0.037 (-0.007 - 0.104)
NZLINGESE	Ling Southeast Australia	Genypterus blacodes	Ling	81	a4ea1390-0f69-364a-9d1e-f4f6cf15eb7f	Schaefer	1977-2007	0.414, 0.209	5.846e+03, 0.563	0.866, 0.073	0.383, 0.192	8.094e+03, 0.158	0.9, 0.063	0.118 (0.076 - 0.169)	0.008 (0.005 - 0.012, 0)	1.196 (0.726 - 1.703)	0.924 (0.611 - 1.27)	0.006 (-0.007 - 0.016)	0.006 (0.001 - 0.012)	0.016 (0.007 - 0.026)	0.011 (0.002 - 0.021)	0.019 (0.008 - 0.031)	0.04 (0.022 - 0.06)
NZLINGLIN3-4	Ling New Zealand Areas LIN 3 and 4	Genypterus blacodes	Ling	81	6b39d625-8929-3df0-8c71-e4f1304a262c	Schaefer	1973-2019	0.414, 0.209	2.181e+05, 0.667	0.866, 0.073	0.271, 0.16	9.765e+04, 0.144	0.94, 0.069	0.073 (0.046 - 0.099)	0.001 (0 - 0.001, 0.85)	1.196 (0.726 - 1.703)	0.924 (0.611 - 1.27)	0.001 (-0.021 - 0.014)	0.009 (-0.005 - 0.029)	0.014 (0.001 - 0.029)	0 (-0.02 - 0.016)	0.014 (0.001 - 0.03)	0.029 (0.014 - 0.047)
NZLINGLIN5-6	Ling New Zealand Areas LIN 5 and 6	Genypterus blacodes	Ling	81	4cf363a0-5faa-3b53-b02b-7130b84f7cd1	Fox	1973-2018	0.414, 0.209	1.232e+05, 0.667	0.866, 0.073	0.44, 0.194	1.11e+05, 0.271	0.894, 0.066	0.068 (0.033 - 0.112)	0.002 (0.001 - 0.003, 0.097)	1.196 (0.726 - 1.703)	0.924 (0.611 - 1.27)	0.005 (-0.007 - 0.014)	0.004 (0 - 0.009)	0.012 (0.005 - 0.02)	0.01 (0.002 - 0.018)	0.015 (0.005 - 0.025)	0.031 (0.016 - 0.048)
NZLINGLIN6b	Ling New Zealand Areas LIN 6b	Genypterus blacodes	Ling	81	c35bc4b3-b6e0-314d-92df-3808b9cff0b2	Schaefer	1989-2006	0.414, 0.209	1.541e+04, 0.667	0.866, 0.073	0.339, 0.184	9.635e+03, 0.191	0.877, 0.069	0.082 (0.035 - 0.127)	0.005 (0 - 0.01, 0.771)	1.196 (0.726 - 1.703)	0.924 (0.611 - 1.27)	-0.002 (-0.028 - 0.014)	0.011 (-0.008 - 0.033)	0.016 (0.001 - 0.032)	-0.002 (-0.029 - 0.022)	0.014 (-0.002 - 0.035)	0.031 (0.014 - 0.05)
NZLINGLIN72	Ling New Zealand Areas LIN 72	Genypterus blacodes	Ling	81	0a7891f8-ff90-386a-9b15-76195838078a	Schaefer	1973-2010	0.414, 0.209	6.811e+03, 0.667	0.866, 0.073	0.341, 0.181	5.024e+03, 0.176	0.901, 0.064	0.081 (0.048 - 0.122)	0.003 (0.002 - 0.005, 0.047)	1.196 (0.726 - 1.703)	0.924 (0.611 - 1.27)	0.006 (-0.004 - 0.015)	0.005 (0.001 - 0.01)	0.012 (0.004 - 0.021)	0.01 (0.004 - 0.017)	0.016 (0.007 - 0.027)	0.033 (0.017 - 0.049)
NZLINGLIN7WC	Ling New Zealand Areas LIN 7WC-WCSI	Genypterus blacodes	Ling	81	59bdc0af-67f3-32eb-b400-1bbeb326d31c	Pella-Tomlinson	1973-2019	0.414, 0.209	4.46e+04, 0.667	0.866, 0.073	0.392, 0.183	2.832e+04, 0.186	0.921, 0.062	0.132 (0.084 - 0.192)	0.004 (0.003 - 0.006, 0)	1.196 (0.726 - 1.703)	0.924 (0.611 - 1.27)	0.006 (-0.007 - 0.016)	0.005 (0 - 0.01)	0.013 (0.005 - 0.023)	0.01 (0.003 - 0.018)	0.017 (0.006 - 0.029)	0.035 (0.019 - 0.053)
NZSNAPNZ1BOP-HAGU	New Zealand snapper New Zealand SNA 1 Bay of Plenty and Hauraki Gulf	Chrysophrys auratus	New Zealand snapper	81	937839e3-568f-351c-8fcf-3a53a5e2a9da	Fox	1899-2013	0.36, 0.209	6.445e+04, 0.563	0.866, 0.073	0.229, 0.121	9.257e+04, 0.116	0.932, 0.061	0.191 (0.146 - 0.244)	0.004 (0.003 - 0.006, 0)	0.828 (-0.056 - 2.052)	0.615 (0.214 - 1.204)	0.004 (-0.003 - 0.015)	0.004 (-0.003 - 0.013)	0.01 (-0.002 - 0.025)	0.007 (0 - 0.017)	0.013 (-0.002 - 0.033)	0.027 (-0.006 - 0.068)
NZSNAPNZ1ENLD	New Zealand snapper New Zealand SNA 1 east Northland	Chrysophrys auratus	New Zealand snapper	81	5e975767-b002-3a3c-af7b-867b8f568979	Pella-Tomlinson	1900-2013	0.36, 0.209	2.096e+04, 0.563	0.866, 0.073	0.186, 0.132	3.747e+04, 0.118	0.921, 0.061	0.108 (0.081 - 0.142)	0.003 (0.002 - 0.004, 0)	0.828 (-0.056 - 2.052)	0.615 (0.214 - 1.204)	0.004 (-0.004 - 0.015)	0.005 (-0.002 - 0.014)	0.01 (-0.002 - 0.026)	0.007 (0 - 0.018)	0.014 (-0.002 - 0.034)	0.028 (-0.005 - 0.071)
NZSNAPNZ7	New Zealand snapper New Zealand SNA 7	Chrysophrys auratus	New Zealand snapper	81	e7655386-bc08-3dc5-a08e-91dd583c7be5	Schaefer	1931-2013	0.36, 0.209	1.187e+04, 0.563	0.866, 0.073	0.287, 0.135	1.441e+04, 0.136	0.896, 0.067	0.146 (0.112 - 0.191)	0.005 (0.004 - 0.006, 0)	0.828 (-0.056 - 2.052)	0.615 (0.214 - 1.204)	0.004 (-0.005 - 0.015)	0.004 (-0.003 - 0.013)	0.01 (-0.001 - 0.025)	0.007 (0 - 0.017)	0.013 (-0.002 - 0.032)	0.027 (-0.005 - 0.068)
NZSNAPNZ8	New Zealand snapper New Zealand Area 8 (Auckland and Central West)	Chrysophrys auratus	New Zealand snapper	81	a0a629f2-74e9-3bcb-8a84-35b4fc99b500	Pella-Tomlinson	1931-2005	0.36, 0.209	4.532e+04, 0.563	0.866, 0.073	0.202, 0.113	5.866e+04, 0.094	0.914, 0.061	0.163 (0.129 - 0.203)	0.007 (0.006 - 0.009, 0)	0.828 (-0.056 - 2.052)	0.615 (0.214 - 1.204)	0.004 (-0.005 - 0.014)	0.005 (-0.003 - 0.014)	0.011 (-0.002 - 0.027)	0.007 (0 - 0.018)	0.014 (-0.002 - 0.034)	0.029 (-0.005 - 0.071)
OROUGHYESCR	Orange roughy East and South Chatham Rise	Hoplostethus atlanticus	Orange roughy	81	be157252-0cfc-38ec-811c-4fb7e9e7c96e	Schaefer	1979-2017	0.062, 0.228	1.432e+06, 0.581	0.866, 0.073	0.064, 0.171	6.451e+05, 0.126	0.865, 0.071	0.041 (0.025 - 0.055)	0.001 (0.001 - 0.002, 0.244)	0.749 (0.399 - 1.132)	0.28 (-0.004 - 0.555)	0.003 (-0.007 - 0.013)	0.007 (0 - 0.02)	0.01 (0.002 - 0.019)	0.003 (-0.005 - 0.013)	0.012 (0.003 - 0.023)	0.021 (0.01 - 0.034)
OROUGHYNWCR	Orange roughy Northwest Chatham Rise	Hoplostethus atlanticus	Orange roughy	81	1e14959f-0ebf-3455-b0f2-dfce22e5d336	Fox	1980-2017	0.062, 0.228	3.777e+05, 0.581	0.866, 0.073	0.064, 0.156	9.702e+04, 0.142	0.858, 0.073	0.077 (0.049 - 0.105)	0.002 (0.001 - 0.003, 0.079)	0.749 (0.399 - 1.132)	0.28 (-0.004 - 0.555)	0.003 (-0.007 - 0.013)	0.007 (0 - 0.02)	0.01 (0.002 - 0.019)	0.003 (-0.005 - 0.013)	0.012 (0.003 - 0.023)	0.021 (0.01 - 0.034)
OROUGHYNZMEC	Orange roughy New Zealand Mid East Coast	Hoplostethus atlanticus	Orange roughy	81	930e7911-234c-3fc9-9ca2-5a2cd0fcc3db	Fox	1982-2021	0.062, 0.228	3.965e+05, 0.581	0.866, 0.073	0.069, 0.17	1.916e+05, 0.201	0.875, 0.071	0.121 (0.085 - 0.156)	0.003 (0.002 - 0.005, 0.335)	0.749 (0.399 - 1.132)	0.28 (-0.004 - 0.555)	0.003 (-0.005 - 0.012)	0.007 (0 - 0.018)	0.009 (0.002 - 0.018)	0.003 (-0.003 - 0.012)	0.011 (0.003 - 0.022)	0.02 (0.01 - 0.033)
PAUANPAU5A	Paua NZ Area North PAUA 5A	Haliotis iris	Paua	81	0bf989b6-b2d1-30d9-b87b-bbb049319350	Fox	1965-2014	0.4, 0.354	1.106e+03, 0.811	0.866, 0.073	0.276, 0.239	7.759e+02, 0.216	0.917, 0.065	0.099 (0.056 - 0.157)	0.005 (0.003 - 0.008, 0)	0.71 (-0.071 - 1.804)	-0.399 (-0.967 - -0.066)	0.005 (-0.002 - 0.014)	0.009 (0.002 - 0.018)	0.01 (0 - 0.023)	0.002 (-0.005 - 0.01)	0.013 (0 - 0.031)	0.034 (0.005 - 0.074)
PAUAPAU5B	Paua New Zealand Area PAU 5B (Stewart Island)	Haliotis iris	Paua	81	a09713c9-8aae-3a67-aa12-303eb54160a4	Schaefer	1965-2013	0.4, 0.354	3.388e+03, 0.811	0.866, 0.073	0.243, 0.144	2.911e+03, 0.124	0.924, 0.06	0.099 (0.073 - 0.13)	0.004 (0.003 - 0.005, 0)	0.71 (-0.071 - 1.804)	-0.399 (-0.967 - -0.066)	0.005 (-0.002 - 0.013)	0.009 (0.002 - 0.018)	0.01 (0 - 0.023)	0.002 (-0.005 - 0.01)	0.013 (0 - 0.03)	0.033 (0.005 - 0.073)
PAUAPAU5D	Paua New Zealand Area PAU 5D (Otago)	Haliotis iris	Paua	81	8870709c-1720-3fb8-84d9-72b826a77e30	Fox	1965-2012	0.4, 0.354	8.483e+02, 0.707	0.866, 0.073	0.293, 0.189	1.325e+03, 0.178	0.941, 0.063	0.186 (0.121 - 0.264)	0.01 (0.007 - 0.013, 0)	0.71 (-0.071 - 1.804)	-0.399 (-0.967 - -0.066)	0.005 (-0.002 - 0.013)	0.009 (0.002 - 0.018)	0.01 (0 - 0.023)	0.002 (-0.005 - 0.01)	0.013 (0 - 0.031)	0.034 (0.005 - 0.074)
PAUAPAU7	Paua New Zealand Area PAU 7 (Marlborough)	Haliotis iris	Paua	81	23dc9346-e568-3c2e-a7a5-59eabd25b2f4	Fox	1965-2015	0.4, 0.354	2.19e+03, 0.707	0.866, 0.073	0.242, 0.159	2.825e+03, 0.138	0.907, 0.065	0.252 (0.172 - 0.351)	0.011 (0.008 - 0.014, 0)	0.71 (-0.071 - 1.804)	-0.399 (-0.967 - -0.066)	0.005 (-0.001 - 0.013)	0.009 (0.002 - 0.018)	0.01 (0 - 0.023)	0.002 (-0.005 - 0.009)	0.013 (0 - 0.031)	0.034 (0.005 - 0.075)
PAUASPAU5A	Paua NZ Area South PAUA 5A	Haliotis iris	Paua	81	8e6385d1-475b-3484-840d-831e1e509cb8	Fox	1965-2014	0.4, 0.354	1.022e+03, 0.811	0.866, 0.073	0.238, 0.199	7.198e+02, 0.18	0.903, 0.063	0.13 (0.081 - 0.192)	0.006 (0.004 - 0.008, 0)	0.71 (-0.071 - 1.804)	-0.399 (-0.967 - -0.066)	0.005 (-0.002 - 0.014)	0.009 (0.002 - 0.018)	0.01 (0 - 0.023)	0.002 (-0.005 - 0.01)	0.013 (0 - 0.03)	0.034 (0.005 - 0.073)
PTOOTHFISHMI	Patagonian toothfish Macquarie Island	Dissostichus eleginoides	Patagonian toothfish	81	30b60a60-605f-3442-810e-2c7dce1fa00c	Schaefer	1994-2009	0.379, 0.209	7.941e+03, 0.667	0.866, 0.073	0.31, 0.208	5.433e+03, 0.344	0.919, 0.075	0.043 (0.004 - 0.092)	0.003 (-0.003 - 0.009, 0.958)	0.563 (-0.118 - 1.242)	1.029 (0.511 - 1.716)	-0.006 (-0.038 - 0.027)	0.009 (-0.017 - 0.042)	-0.013 (-0.051 - 0.021)	-0.006 (-0.042 - 0.018)	-0.001 (-0.022 - 0.018)	0.013 (-0.02 - 0.065)
REDFEAUS	Redfish Eastern Australia	Centroberyx affinis	Redfish	81	30f9503c-5567-31c5-a7f6-63d812bd3017	Schaefer	1975-2016	0.43, 0.237	9.622e+03, 0.591	0.866, 0.073	0.24, 0.169	2.048e+04, 0.142	0.874, 0.069	0.152 (0.103 - 0.209)	0.004 (0.002 - 0.005, 0.031)	-0.298 (-0.708 - 0.138)	-0.09 (-0.35 - 0.113)	-0.003 (-0.01 - 0.003)	-0.003 (-0.008 - 0.003)	-0.002 (-0.009 - 0.004)	-0.002 (-0.006 - 0.003)	-0.003 (-0.011 - 0.003)	-0.007 (-0.019 - 0.006)
RROCKLOBSTERCRA1	Red rock lobster New Zealand Area CRA1	Jasus edwardsii	Red rock lobster	81	a13f3a10-576f-3238-97e4-bbcea5e304a1	Pella-Tomlinson	1945-2013	0.517, 0.209	4.271e+03, 0.667	0.866, 0.073	0.327, 0.128	2.795e+03, 0.132	0.936, 0.068	0.283 (0.215 - 0.37)	0.007 (0.006 - 0.009, 0)	-0.07 (-0.784 - 0.816)	0.599 (0.16 - 1.286)	-0.001 (-0.009 - 0.006)	-0.003 (-0.01 - 0.004)	-0.001 (-0.012 - 0.01)	0.002 (-0.005 - 0.01)	-0.002 (-0.015 - 0.013)	-0.008 (-0.035 - 0.022)
RROCKLOBSTERCRA2	Red rock lobster New Zealand Area CRA2	Jasus edwardsii	Red rock lobster	81	ba357101-8a83-30d1-8b66-ec260359bfce	Fox	1945-2012	0.517, 0.209	2.057e+03, 0.563	0.866, 0.073	0.36, 0.15	3.345e+03, 0.154	0.923, 0.068	0.347 (0.251 - 0.468)	0.01 (0.007 - 0.013, 0)	-0.07 (-0.784 - 0.816)	0.599 (0.16 - 1.286)	-0.001 (-0.008 - 0.006)	-0.003 (-0.01 - 0.003)	-0.002 (-0.012 - 0.01)	0.002 (-0.004 - 0.01)	-0.002 (-0.015 - 0.012)	-0.008 (-0.035 - 0.021)
RROCKLOBSTERCRA3	Red rock lobster New Zealand Area CRA3	Jasus edwardsii	Red rock lobster	81	f17f0dee-82f4-3459-be35-1fe0cfc9ba75	Schaefer	1945-2013	0.517, 0.209	3.435e+03, 0.563	0.866, 0.073	0.386, 0.152	4.88e+03, 0.163	0.902, 0.069	0.131 (0.089 - 0.178)	0.004 (0.003 - 0.005, 0)	-0.07 (-0.784 - 0.816)	0.599 (0.16 - 1.286)	-0.001 (-0.008 - 0.006)	-0.003 (-0.01 - 0.003)	-0.002 (-0.012 - 0.009)	0.002 (-0.004 - 0.009)	-0.002 (-0.014 - 0.012)	-0.009 (-0.035 - 0.02)
RROCKLOBSTERCRA4	Red rock lobster New Zealand Area CRA4	Jasus edwardsii	Red rock lobster	81	774d91b9-c26f-314f-acc2-5a445cc43893	Pella-Tomlinson	1945-2010	0.517, 0.209	1.08e+04, 0.667	0.866, 0.073	0.336, 0.146	7.646e+03, 0.158	0.919, 0.069	0.211 (0.15 - 0.278)	0.004 (0.003 - 0.005, 0.004)	-0.07 (-0.784 - 0.816)	0.599 (0.16 - 1.286)	-0.001 (-0.009 - 0.006)	-0.003 (-0.01 - 0.003)	-0.002 (-0.012 - 0.009)	0.002 (-0.004 - 0.01)	-0.002 (-0.015 - 0.012)	-0.009 (-0.035 - 0.02)
RROCKLOBSTERCRA5	Red rock lobster New Zealand Area CRA5	Jasus edwardsii	Red rock lobster	81	77f7fe96-2008-3431-933b-900af506e89f	Pella-Tomlinson	1945-2014	0.517, 0.209	8.45e+03, 0.667	0.866, 0.073	0.398, 0.118	4.596e+03, 0.118	0.874, 0.066	0.272 (0.213 - 0.337)	0.002 (0.001 - 0.002, 0.134)	-0.07 (-0.784 - 0.816)	0.599 (0.16 - 1.286)	-0.001 (-0.009 - 0.007)	-0.004 (-0.01 - 0.003)	-0.002 (-0.011 - 0.009)	0.002 (-0.005 - 0.01)	-0.003 (-0.015 - 0.011)	-0.009 (-0.035 - 0.019)
RROCKLOBSTERCRA7	Red rock lobster New Zealand Area CRA7	Jasus edwardsii	Red rock lobster	81	0444f0df-2531-3460-b920-dce5deb14103	Pella-Tomlinson	1963-2014	0.517, 0.209	7.234e+03, 0.667	0.866, 0.073	0.268, 0.124	4.624e+03, 0.164	0.888, 0.072	0.389 (0.3 - 0.494)	0.004 (0.002 - 0.005, 0.379)	-0.07 (-0.784 - 0.816)	0.599 (0.16 - 1.286)	-0.001 (-0.009 - 0.007)	-0.004 (-0.01 - 0.002)	-0.002 (-0.011 - 0.008)	0.002 (-0.005 - 0.01)	-0.003 (-0.015 - 0.011)	-0.009 (-0.035 - 0.018)
RROCKLOBSTERCRA8	Red rock lobster New Zealand Area CRA8	Jasus edwardsii	Red rock lobster	81	8935f403-3971-34a9-9d15-99b03cf9788c	Schaefer	1963-2014	0.517, 0.209	2.883e+04, 0.667	0.866, 0.073	0.323, 0.147	5.538e+04, 0.199	0.903, 0.069	0.191 (0.129 - 0.258)	0.006 (0.005 - 0.007, 0.007)	-0.07 (-0.784 - 0.816)	0.599 (0.16 - 1.286)	-0.001 (-0.01 - 0.006)	-0.004 (-0.01 - 0.002)	-0.002 (-0.011 - 0.009)	0.002 (-0.005 - 0.01)	-0.003 (-0.015 - 0.01)	-0.01 (-0.035 - 0.018)
SARDWSE	Sardine Western half of Southeast Australia	Sardinops sagax	Sardine	81	4f9cfbec-2bad-3eb3-a5f5-e373a63afdbc	Schaefer	1992-2017	0.549, 0.209	3.544e+05, 0.667	0.866, 0.073	0.435, 0.172	4.631e+05, 0.385	0.87, 0.071	0.087 (0.043 - 0.156)	0.009 (0.004 - 0.015, 0.407)	0.15 (-1.305 - 1.504)	0.881 (0.428 - 1.316)	-0.003 (-0.018 - 0.017)	-0.003 (-0.023 - 0.018)	-0.003 (-0.021 - 0.013)	-0.003 (-0.023 - 0.024)	0.004 (-0.02 - 0.026)	0.001 (-0.042 - 0.041)
SBWHITACIR	Southern blue whiting Campbell Island Rise	Micromesistius australis	Southern blue whiting	81	b3debcea-a612-3d5e-8099-ff376a08c14e	Fox	1979-2013	0.545, 0.209	2.57e+05, 0.667	0.245, 0.25	0.374, 0.158	1.822e+05, 0.2	0.317, 0.193	0.335 (0.207 - 0.472)	-0.002 (-0.005 - 0.001, 0.975)	1.854 (0.887 - 2.988)	1.462 (0.909 - 2.112)	NA	NA	NA	NA	NA	NA
SCMPBP	Scampi Bay of Plenty	Metanephrops challengeri	Scampi	81	3c3480bd-8ae7-3d1b-ab23-8cdfef93401b	Pella-Tomlinson	1988-2021	0.15, 1.175	7.904e+03, 1.632	0.866, 0.073	0.144, 0.603	4.149e+03, 0.468	0.861, 0.072	0.079 (0.027 - 0.158)	0.001 (-0.001 - 0.003, 0.967)	-0.134 (-1.162 - 0.706)	0.08 (-0.366 - 0.673)	0 (-0.012 - 0.014)	-0.001 (-0.011 - 0.008)	-0.003 (-0.017 - 0.009)	-0.001 (-0.014 - 0.011)	-0.001 (-0.015 - 0.014)	-0.006 (-0.034 - 0.019)
SCMPMB	Scampi Mernoo Bank	Metanephrops challengeri	Scampi	81	ae18c7b4-9836-3edc-a68f-5203b683c7c4	Fox	1992-2017	0.15, 1.175	1.09e+04, 1.632	0.866, 0.073	0.113, 0.726	8.914e+03, 0.515	0.849, 0.071	0.046 (0.006 - 0.122)	0 (-0.003 - 0.004, 0.968)	-0.134 (-1.162 - 0.706)	0.08 (-0.366 - 0.673)	-0.001 (-0.007 - 0.005)	-0.001 (-0.008 - 0.004)	-0.002 (-0.013 - 0.008)	-0.001 (-0.008 - 0.006)	-0.003 (-0.017 - 0.01)	-0.006 (-0.037 - 0.021)
SCMPSCI6A	Scampi SCI 6A (Auckland Islands)	Metanephrops challengeri	Scampi	81	fea1ed79-d15a-3845-8119-ef3e8bcd171c	Schaefer	1991-2019	0.15, 1.175	1.015e+04, 1.632	0.866, 0.073	0.165, 0.61	5.611e+03, 0.405	0.862, 0.073	0.07 (0.014 - 0.172)	0.003 (0.001 - 0.005, 0.428)	-0.134 (-1.162 - 0.706)	0.08 (-0.366 - 0.673)	0.001 (-0.014 - 0.016)	0.003 (-0.009 - 0.018)	0.002 (-0.01 - 0.017)	0.002 (-0.014 - 0.019)	0.004 (-0.01 - 0.019)	0.002 (-0.018 - 0.024)
SCMPWHB	Scampi Wairarapa/Hawke Bay	Metanephrops challengeri	Scampi	81	65394134-3cee-37dd-a291-80584610e32e	Fox	1988-2018	0.15, 1.175	7.904e+03, 1.632	0.866, 0.073	0.145, 0.501	3.476e+03, 0.42	0.851, 0.072	0.091 (0.029 - 0.161)	0.003 (0.001 - 0.004, 0.681)	-0.134 (-1.162 - 0.706)	0.08 (-0.366 - 0.673)	0.001 (-0.004 - 0.008)	0.002 (-0.005 - 0.011)	0.002 (-0.006 - 0.012)	0.001 (-0.004 - 0.009)	0.003 (-0.008 - 0.013)	0.001 (-0.018 - 0.02)
SILVERFISHSE	Silverfish Southeast Australia	Seriolella punctata	Silverfish	81	5cf5a9c7-da3e-3457-ab96-fba7f84df60a	Schaefer	1980-2017	0.7, 0.209	1.065e+04, 0.563	0.866, 0.073	0.42, 0.169	1.889e+04, 0.167	0.874, 0.07	0.13 (0.076 - 0.19)	0.005 (0.002 - 0.007, 0.231)	-0.509 (-1.273 - 0.11)	-0.015 (-0.323 - 0.351)	-0.004 (-0.014 - 0.004)	-0.004 (-0.013 - 0.005)	-0.005 (-0.014 - 0.003)	-0.003 (-0.012 - 0.007)	-0.004 (-0.012 - 0.005)	-0.017 (-0.039 - 0.002)
SMOOTHOREOBP	Smooth oreo Bounty Plateau	Pseudocyttus maculatus	Smooth oreo	81	d8d6f353-4053-38fa-81e4-d2cf43296a58	Fox	1993-2008	0.039, 0.484	9.295e+04, 0.838	0.866, 0.073	0.039, 0.462	2.62e+04, 0.266	0.866, 0.074	0.011 (-0.026 - 0.04)	0.003 (-0.003 - 0.009, 0.918)	0.362 (0.069 - 0.648)	0.138 (-0.123 - 0.391)	0.002 (-0.005 - 0.015)	0.006 (-0.002 - 0.019)	0.008 (0 - 0.019)	0.003 (-0.005 - 0.014)	0.009 (-0.001 - 0.022)	0.014 (0.003 - 0.027)
SMOOTHOREOCR	Smooth oreo Chatham Rise	Pseudocyttus maculatus	Smooth oreo	81	2d236029-2384-398d-9c5d-f8c918b45b4c	Schaefer	1979-2013	0.039, 0.484	3.747e+05, 0.838	0.866, 0.073	0.044, 0.48	2.669e+05, 0.312	0.873, 0.073	0.015 (-0.005 - 0.042)	0.001 (-0.001 - 0.002, 0.928)	0.362 (0.069 - 0.648)	0.138 (-0.123 - 0.391)	0.002 (-0.004 - 0.013)	0.006 (-0.001 - 0.017)	0.007 (0 - 0.016)	0.003 (-0.004 - 0.012)	0.009 (0 - 0.019)	0.013 (0.003 - 0.025)
SMOOTHOREOSLD	Smooth oreo Southland	Pseudocyttus maculatus	Smooth oreo	81	70e037e4-4c14-3efc-915b-38a1fc45e597	Pella-Tomlinson	1984-2007	0.039, 0.484	1.043e+05, 0.838	0.866, 0.073	0.037, 0.429	2.661e+04, 0.183	0.869, 0.073	0.023 (-0.002 - 0.055)	0.002 (0 - 0.004, 0.827)	0.362 (0.069 - 0.648)	0.138 (-0.123 - 0.391)	0.002 (-0.001 - 0.005)	0.002 (0 - 0.005)	0.004 (0.001 - 0.008)	0.002 (-0.001 - 0.005)	0.005 (0.001 - 0.01)	0.012 (0.004 - 0.021)
SMOOTHOREOWECR	Smooth oreo West end of Chatham Rise	Pseudocyttus maculatus	Smooth oreo	81	62c20f4b-8716-3236-9b51-b1835d6dcfdc	Fox	1973-2009	0.039, 0.484	3.326e+05, 0.838	0.866, 0.073	0.059, 0.354	1.171e+05, 0.232	0.879, 0.072	0.048 (0.016 - 0.08)	0.003 (0.002 - 0.004, 0.018)	0.362 (0.069 - 0.648)	0.138 (-0.123 - 0.391)	0.002 (-0.001 - 0.005)	0.002 (0 - 0.005)	0.004 (0.001 - 0.008)	0.002 (-0.001 - 0.005)	0.005 (0.001 - 0.01)	0.012 (0.004 - 0.021)
SOUTHHAKECR	Southern hake Chatham Rise	Merluccius australis	Southern hake	81	23fb611d-2286-3dfb-ab16-9a460505983d	Schaefer	1975-2012	0.279, 0.22	6.224e+04, 0.677	0.866, 0.073	0.209, 0.177	3.582e+04, 0.155	0.828, 0.07	0.059 (0.035 - 0.085)	0.003 (0.001 - 0.004, 0.282)	-0.1 (-1.343 - 1.053)	0.241 (-0.111 - 0.587)	-0.007 (-0.025 - 0.005)	-0.005 (-0.022 - 0.009)	-0.009 (-0.031 - 0.007)	-0.002 (-0.015 - 0.01)	-0.01 (-0.033 - 0.009)	-0.013 (-0.045 - 0.014)
SOUTHHAKESA	Southern hake Sub-Antarctic	Merluccius australis	Southern hake	81	ef523267-b7bc-39bf-b171-7e826fdc44dc	Pella-Tomlinson	1975-2017	0.279, 0.22	5.307e+04, 0.677	0.866, 0.073	0.209, 0.169	3.127e+04, 0.169	0.827, 0.068	0.093 (0.056 - 0.135)	0.005 (0.002 - 0.007, 0.018)	-0.1 (-1.343 - 1.053)	0.241 (-0.111 - 0.587)	-0.001 (-0.01 - 0.007)	0.001 (-0.01 - 0.01)	-0.003 (-0.015 - 0.007)	-0.001 (-0.012 - 0.007)	-0.001 (-0.015 - 0.013)	-0.005 (-0.033 - 0.02)
SOUTHHAKEWCSI	Southern hake West Coast South Island	Merluccius australis	Southern hake	81	4adca933-d5db-3c52-9259-6415aeb0359c	Schaefer	1975-2019	0.279, 0.22	6.107e+04, 0.574	0.866, 0.073	0.249, 0.17	8.313e+04, 0.129	0.849, 0.067	0.115 (0.079 - 0.159)	0.004 (0.003 - 0.006, 0)	-0.1 (-1.343 - 1.053)	0.241 (-0.111 - 0.587)	-0.007 (-0.025 - 0.005)	-0.005 (-0.022 - 0.009)	-0.009 (-0.031 - 0.007)	-0.002 (-0.015 - 0.01)	-0.01 (-0.033 - 0.009)	-0.013 (-0.045 - 0.014)
TARAKNZ	Tarakihi Sub-Antarctic	Nemadactylus macropterus	Tarakihi	81	8872ee09-72e0-3db7-98b4-abb04e1be8d6	Schaefer	1947-2007	0.306, 0.255	1.443e+04, 0.712	0.866, 0.073	0.226, 0.203	1.161e+04, 0.227	0.903, 0.067	0.061 (0.033 - 0.093)	0.003 (0.002 - 0.004, 0.001)	0.309 (-0.057 - 0.739)	-0.027 (-0.163 - 0.131)	0.002 (-0.001 - 0.005)	0.003 (0 - 0.007)	0.004 (-0.001 - 0.009)	0.001 (-0.001 - 0.004)	0.005 (-0.001 - 0.012)	0.013 (-0.001 - 0.029)
TIGERFLATSE	Tiger flathead Southeast Australia	Neoplatycephalus richardsoni	Tiger flathead	81	6b15bba0-2f09-3bbf-90d9-c5746bf5894d	Fox	1915-2015	0.4, 0.354	4.413e+04, 0.811	0.866, 0.073	0.142, 0.161	5.09e+04, 0.162	0.902, 0.067	0.143 (0.099 - 0.192)	0.001 (0.001 - 0.002, 0.001)	-0.065 (-0.363 - 0.198)	0.076 (-0.101 - 0.228)	-0.001 (-0.003 - 0.002)	0 (-0.003 - 0.002)	-0.001 (-0.005 - 0.003)	-0.001 (-0.004 - 0.002)	-0.001 (-0.006 - 0.004)	-0.002 (-0.013 - 0.008)
TREVALLYTRE7	Trevally New Zealand Areas TRE 7	Pseudocaranx dentex	Trevally	81	b89f5cd8-63c5-3013-ad18-a16fc3444a0f	Schaefer	1944-2014	0.417, 0.209	2.492e+04, 0.667	0.866, 0.073	0.303, 0.165	1.848e+04, 0.155	0.908, 0.059	0.095 (0.067 - 0.127)	0.003 (0.002 - 0.004, 0)	0.03 (-0.283 - 0.329)	0.078 (-0.075 - 0.213)	0 (-0.002 - 0.002)	0 (-0.002 - 0.002)	0 (-0.003 - 0.004)	0 (-0.002 - 0.003)	0 (-0.005 - 0.005)	0.001 (-0.01 - 0.012)
WAREHOUESE	Blue warehou Eastern half of Southeast Australia	Seriolella brama	Blue warehou	81	8e3944c9-6238-355b-84dd-d8ecd39201fc	Schaefer	1986-2008	0.646, 0.209	1.672e+04, 0.667	0.866, 0.073	0.421, 0.164	9.573e+03, 0.148	0.837, 0.07	0.262 (0.176 - 0.364)	0.001 (-0.004 - 0.007, 0.976)	-1.533 (-2.483 - -0.682)	-0.737 (-1.328 - -0.424)	-0.008 (-0.019 - 0.004)	-0.009 (-0.017 - -0.001)	-0.02 (-0.035 - -0.007)	-0.013 (-0.024 - -0.005)	-0.025 (-0.042 - -0.009)	-0.053 (-0.089 - -0.019)
BSQLOBSTERCSCH	Yellow squat lobster Central-Southern Chile	Cervimunida johni	Yellow squat lobster	87	e59e94d7-3f8c-3b92-9d67-6e06c9365fda	Schaefer	1979-2015	0.4, 0.354	8.581e+04, 0.811	0.652, 0.135	0.396, 0.242	4.653e+04, 0.243	0.597, 0.114	0.142 (0.08 - 0.212)	-0.007 (-0.009 - -0.004, 0.086)	-1.293 (-2.497 - -0.146)	-0.339 (-0.846 - 0.103)	-0.003 (-0.018 - 0.009)	-0.002 (-0.016 - 0.012)	-0.007 (-0.025 - 0.011)	0.002 (-0.012 - 0.021)	-0.007 (-0.02 - 0.004)	-0.02 (-0.046 - 0.001)
BSQLOBSTERNCH	Yellow squat lobster Northern Chile	Cervimunida johni	Yellow squat lobster	87	956901f9-0222-3f73-9afc-2d66be6588a0	Pella-Tomlinson	1985-2015	0.4, 0.354	4.095e+04, 0.811	0.245, 0.25	0.347, 0.195	2.174e+04, 0.242	0.244, 0.131	0.233 (0.16 - 0.306)	-0.01 (-0.014 - -0.006, 0.006)	-1.293 (-2.497 - -0.146)	-0.339 (-0.846 - 0.103)	0 (-0.012 - 0.013)	-0.001 (-0.014 - 0.012)	-0.006 (-0.024 - 0.011)	0.003 (-0.008 - 0.022)	-0.005 (-0.017 - 0.008)	-0.018 (-0.044 - 0.006)
CHERRCHVX	Chilean herring Central-Southern Chile	Strangomera bentincki	Chilean herring	87	b3ae955f-1869-3eaa-b143-d3219e9cead0	Fox	1960-2011	1.113, 0.209	3.537e+06, 0.667	0.866, 0.073	0.626, 0.142	2.347e+06, 0.159	0.866, 0.073	0.265 (0.188 - 0.35)	0.013 (0.009 - 0.018, 0.014)	-1.374 (-3.362 - 0.264)	0.193 (-0.545 - 1.052)	-0.002 (-0.017 - 0.01)	-0.008 (-0.027 - 0.007)	-0.009 (-0.033 - 0.011)	-0.005 (-0.032 - 0.015)	-0.014 (-0.035 - 0.004)	-0.028 (-0.066 - 0.007)
CHTRACCH	Chilean jack mackerel Chilean EEZ and offshore	Trachurus murphyi	Chilean jack mackerel	87	161b5067-b9aa-3e74-a834-ea7d00813319	Schaefer	1970-2015	0.516, 0.209	1.767e+07, 0.563	0.477, 0.158	0.358, 0.15	2.731e+07, 0.159	0.496, 0.133	0.175 (0.127 - 0.229)	0.006 (0.004 - 0.008, 0.024)	-0.677 (-1.446 - 0.11)	0.073 (-0.306 - 0.482)	-0.001 (-0.009 - 0.012)	-0.003 (-0.013 - 0.004)	-0.004 (-0.016 - 0.007)	-0.003 (-0.019 - 0.011)	-0.006 (-0.015 - 0.001)	-0.014 (-0.029 - 0.001)
CSARDCSCH	Chilean sardine Central-Southern Chile	Strangomera bentincki	Chilean sardine	87	ab59adf9-3a77-3eed-a4dd-6b56646e250e	Fox	1991-2020	1.113, 0.209	3.561e+06, 0.667	0.652, 0.135	0.478, 0.123	2.605e+06, 0.146	0.678, 0.129	0.455 (0.266 - 0.68)	-0.001 (-0.007 - 0.003, 0.981)	-1.374 (-3.362 - 0.264)	0.193 (-0.545 - 1.052)	-0.001 (-0.018 - 0.03)	-0.008 (-0.029 - 0.008)	-0.009 (-0.036 - 0.014)	-0.006 (-0.046 - 0.024)	-0.014 (-0.034 - 0)	-0.031 (-0.069 - 0.001)
NSHRIMPCSCH	Nylon shrimp Central-Southern Chile	Heterocarpus reedi	Nylon shrimp	87	1475534e-f7a2-361f-a2e7-204b71e97f92	Fox	1945-2016	0.4, 0.354	1.203e+05, 0.811	0.866, 0.073	0.191, 0.159	6.487e+04, 0.15	0.83, 0.069	0.131 (0.091 - 0.173)	0.002 (0.002 - 0.003, 0.028)	NA	NA	NA	NA	NA	NA	NA	NA
NSHRIMPNCH	Nylon shrimp Northern Chile	Heterocarpus reedi	Nylon shrimp	87	f8aa2e89-5106-3ec3-9280-c9f32f371e63	Schaefer	1961-2016	0.4, 0.354	5.813e+04, 0.811	0.866, 0.073	0.234, 0.245	1.013e+05, 0.401	0.877, 0.068	0.025 (0.01 - 0.044)	0.001 (0 - 0.001, 0.951)	NA	NA	NA	NA	NA	NA	NA	NA
PANCHCCH	Peruvian anchoveta Central Chile	Engraulis ringens	Peruvian anchoveta	87	0a449f7d-5e5f-3f0a-8420-6207452c05d7	Schaefer	1985-2020	0.831, 0.209	8.438e+05, 0.667	0.652, 0.135	0.631, 0.135	5.065e+05, 0.169	0.584, 0.122	0.28 (0.188 - 0.387)	0 (-0.003 - 0.002, 0.985)	-1.407 (-3.229 - 0.193)	0.523 (-0.225 - 1.365)	-0.003 (-0.062 - 0.074)	-0.013 (-0.093 - 0.041)	-0.006 (-0.068 - 0.086)	-0.023 (-0.105 - 0.062)	-0.028 (-0.085 - 0.012)	-0.052 (-0.115 - -0.002)
PANCHCSCH	Peruvian anchoveta Central-Southern Chile	Engraulis ringens	Peruvian anchoveta	87	62182f4f-cfbf-37cd-a726-a05dae615313	Schaefer	1990-2016	0.831, 0.209	1.308e+06, 0.563	0.245, 0.25	0.701, 0.146	2.035e+06, 0.195	0.264, 0.224	0.492 (0.369 - 0.626)	0.001 (-0.007 - 0.011, 0.953)	-1.407 (-3.229 - 0.193)	0.523 (-0.225 - 1.365)	0 (-0.027 - 0.046)	-0.011 (-0.04 - 0.013)	-0.01 (-0.048 - 0.023)	-0.011 (-0.068 - 0.04)	-0.018 (-0.045 - 0)	-0.036 (-0.079 - 0.001)
PANCHNCHSP	Peruvian anchoveta Northern Chile Southern Peru	Engraulis ringens	Peruvian anchoveta	87	37601512-02ab-366e-b014-2d60a9ccb7c4	Fox	1986-2019	0.831, 0.209	1.368e+07, 0.667	0.652, 0.135	0.57, 0.139	6.508e+06, 0.205	0.671, 0.122	0.316 (0.187 - 0.473)	0.002 (-0.002 - 0.005, 0.984)	-1.407 (-3.229 - 0.193)	0.523 (-0.225 - 1.365)	-0.02 (-0.162 - 0.139)	-0.023 (-0.186 - 0.079)	-0.027 (-0.16 - 0.112)	-0.034 (-0.156 - 0.068)	-0.055 (-0.171 - 0)	-0.109 (-0.259 - -0.007)
PANCHPERUNC	Peruvian anchoveta North-Central Peruvian coast	Engraulis ringens	Peruvian anchoveta	87	441ce57b-7482-382c-89b6-b7f357f24fa3	Schaefer	1953-2019	0.831, 0.209	5.635e+07, 0.667	0.652, 0.135	0.448, 0.134	5.239e+07, 0.185	0.656, 0.136	0.201 (0.128 - 0.281)	0.003 (0.001 - 0.004, 0.496)	-1.407 (-3.229 - 0.193)	0.523 (-0.225 - 1.365)	-0.001 (-0.017 - 0.021)	-0.005 (-0.027 - 0.021)	-0.004 (-0.025 - 0.024)	-0.001 (-0.025 - 0.02)	-0.013 (-0.04 - 0.01)	-0.031 (-0.073 - 0.008)
PATGRENADIERCH	Patagonian grenadier Central-Southern Chile	Macruronus magellanicus	Patagonian grenadier	87	dfbf752d-efef-317e-84ea-d84cb10d15d2	Schaefer	1985-2020	0.279, 0.274	2.072e+06, 0.627	0.652, 0.135	0.243, 0.209	2.368e+06, 0.187	0.634, 0.121	0.158 (0.094 - 0.238)	0.004 (0.002 - 0.006, 0.272)	0.101 (-0.889 - 1.204)	-0.084 (-0.513 - 0.408)	-0.001 (-0.022 - 0.015)	0.002 (-0.012 - 0.021)	0 (-0.022 - 0.017)	0.003 (-0.022 - 0.042)	0.003 (-0.013 - 0.019)	0.004 (-0.024 - 0.029)
PCEELCSCH	Pink cusk eel Central-Southern Chile	Genypterus blacodes	Pink cusk eel	87	194edc64-56f2-3836-99d6-a2e57e3e93d1	Schaefer	1978-2020	0.414, 0.209	4.371e+04, 0.563	0.652, 0.135	0.277, 0.147	5.019e+04, 0.151	0.649, 0.128	0.157 (0.107 - 0.214)	-0.001 (-0.002 - 0, 0.912)	1.196 (0.726 - 1.703)	0.924 (0.611 - 1.27)	0.004 (-0.019 - 0.037)	-0.002 (-0.029 - 0.024)	0.005 (-0.028 - 0.033)	-0.009 (-0.047 - 0.028)	0.001 (-0.019 - 0.017)	0.013 (-0.011 - 0.036)
PCEELSCH	Pink cusk eel Southern Chile	Genypterus blacodes	Pink cusk eel	87	51adec97-42cc-34ad-b341-ce36e1da1d38	Schaefer	1978-2020	0.414, 0.209	2.618e+04, 0.563	0.866, 0.073	0.29, 0.141	2.924e+04, 0.137	0.863, 0.071	0.178 (0.13 - 0.235)	0.003 (0.002 - 0.004, 0.146)	1.196 (0.726 - 1.703)	0.924 (0.611 - 1.27)	-0.003 (-0.023 - 0.015)	-0.004 (-0.028 - 0.02)	0.005 (-0.031 - 0.037)	-0.011 (-0.043 - 0.015)	-0.001 (-0.025 - 0.019)	0.013 (-0.032 - 0.049)
PTOOTHFISHCH	Patagonian toothfish South Chile Argentina	Dissostichus eleginoides	Patagonian toothfish	87	bca4e2bc-08b8-3610-b027-248a8394a0ea	Schaefer	1978-2019	0.379, 0.209	1.029e+05, 0.563	0.866, 0.073	0.255, 0.176	1.075e+05, 0.125	0.868, 0.074	0.124 (0.08 - 0.182)	0.005 (0.003 - 0.008, 0.004)	0.563 (-0.118 - 1.242)	1.029 (0.511 - 1.716)	0.004 (-0.028 - 0.051)	-0.006 (-0.042 - 0.027)	0 (-0.041 - 0.039)	-0.013 (-0.07 - 0.041)	-0.006 (-0.033 - 0.012)	-0.002 (-0.033 - 0.025)
RSQLOBSTERCSCH	Red squat lobster Central-Southern Chile	Pleuroncodes monodon	Red squat lobster	87	7aad8697-bb72-358f-bdb4-08be4616f840	Pella-Tomlinson	1968-2015	0.4, 0.354	5.944e+05, 0.811	0.866, 0.073	0.166, 0.173	2.052e+05, 0.174	0.873, 0.072	0.183 (0.147 - 0.221)	-0.003 (-0.005 - -0.002, 0.459)	0.064 (-1.209 - 1.174)	-0.241 (-0.965 - 0.337)	-0.001 (-0.024 - 0.014)	0.003 (-0.011 - 0.018)	0.002 (-0.019 - 0.02)	0.004 (-0.02 - 0.033)	0.004 (-0.007 - 0.015)	0.007 (-0.018 - 0.026)
RSQLOBSTERNCH	Red squat lobster Northern Chile	Pleuroncodes monodon	Red squat lobster	87	32b90e8e-41a0-3b04-9f2f-537d76efcf97	Schaefer	1984-2015	0.4, 0.354	5.944e+05, 0.811	0.245, 0.25	0.295, 0.264	7.106e+05, 0.391	0.282, 0.248	0.102 (0.055 - 0.165)	-0.01 (-0.017 - -0.005, 0.104)	0.064 (-1.209 - 1.174)	-0.241 (-0.965 - 0.337)	0.001 (-0.013 - 0.016)	0.005 (-0.008 - 0.019)	0.002 (-0.013 - 0.019)	0.005 (-0.01 - 0.03)	0.006 (-0.004 - 0.019)	0.008 (-0.016 - 0.028)
SBREAMCH	Deepwater cardinalfish Chile	Epigonus crassicaudus	Deepwater cardinalfish	87	9966a2fd-c2fb-3a8a-9a7e-de29f68fce2a	Schaefer	1992-2011	0.158, 0.587	5.954e+04, 0.941	0.866, 0.073	0.09, 0.426	3.328e+04, 0.145	0.863, 0.071	0.045 (0.01 - 0.096)	0.005 (0 - 0.01, 0.607)	0.87 (0.415 - 1.321)	0.326 (-0.02 - 0.75)	0.002 (-0.008 - 0.014)	0.002 (-0.012 - 0.011)	0.005 (-0.011 - 0.017)	-0.002 (-0.019 - 0.009)	0.005 (-0.006 - 0.012)	0.015 (0.002 - 0.027)
SBWHITCH	Southern blue whiting Central-Southern Chile	Micromesistius australis	Southern blue whiting	87	7d107e60-7edc-3238-be42-00adf74e4198	Schaefer	1979-2012	0.545, 0.209	1.359e+05, 0.563	0.866, 0.073	0.402, 0.166	2.414e+05, 0.136	0.785, 0.071	0.128 (0.085 - 0.171)	0.008 (0.004 - 0.013, 0.027)	1.854 (0.887 - 2.988)	1.462 (0.909 - 2.112)	0.007 (-0.031 - 0.06)	-0.003 (-0.047 - 0.039)	0.007 (-0.046 - 0.053)	-0.015 (-0.077 - 0.046)	0.001 (-0.031 - 0.028)	0.019 (-0.021 - 0.06)
SOUTHHAKECH	Southern hake Central-Southern Chile	Merluccius australis	Southern hake	87	629e7a81-f2eb-31bb-8140-e039c7d08d1c	Schaefer	1977-2019	0.279, 0.22	4.52e+05, 0.574	0.866, 0.073	0.245, 0.141	5.331e+05, 0.125	0.888, 0.068	0.119 (0.084 - 0.16)	0.002 (0.002 - 0.003, 0.015)	-0.1 (-1.343 - 1.053)	0.241 (-0.111 - 0.587)	0 (-0.009 - 0.015)	-0.002 (-0.014 - 0.008)	-0.001 (-0.015 - 0.013)	-0.003 (-0.021 - 0.011)	-0.003 (-0.014 - 0.008)	-0.004 (-0.027 - 0.019)
SPHAKECH	South Pacific hake Central-Southern Chile	Merluccius gayi	South Pacific hake	87	cfe45153-fa6a-3548-b652-2c3a0fd50785	Pella-Tomlinson	1940-2020	0.4, 0.354	7.933e+05, 0.707	0.866, 0.073	0.234, 0.137	9.975e+05, 0.122	0.823, 0.069	0.163 (0.123 - 0.209)	0.003 (0.002 - 0.004, 0)	0.772 (0.246 - 1.298)	0.251 (0.143 - 0.353)	0.003 (-0.036 - 0.061)	-0.006 (-0.073 - 0.038)	0.018 (-0.031 - 0.078)	-0.025 (-0.107 - 0.029)	-0.003 (-0.057 - 0.047)	0 (-0.046 - 0.035)
SSARDCH	Southern sardine Central-Southern Chile	Sprattus fuegensis	Southern sardine	87	799565b6-82c3-351f-8fcb-c887200ad716	Schaefer	2002-2020	0.949, 0.234	1.018e+05, 0.587	0.652, 0.135	0.736, 0.167	1.705e+05, 0.167	0.612, 0.124	0.406 (0.238 - 0.594)	-0.002 (-0.011 - 0.006, 0.973)	-1.17 (-2.253 - -0.21)	0.343 (0 - 0.953)	0 (-0.018 - 0.031)	-0.009 (-0.028 - 0.007)	-0.008 (-0.035 - 0.014)	-0.008 (-0.047 - 0.027)	-0.014 (-0.033 - -0.002)	-0.029 (-0.057 - -0.005)
YNOSESKACSCH	Yellownose skate Central-Southern Chile	Zearaja chilensis	Yellownose skate	87	1e960670-d5f7-3ae3-9a33-7495ce2edc88	Schaefer	1979-2014	0.158, 0.587	2.214e+04, 0.941	0.652, 0.135	0.094, 0.251	1.917e+04, 0.175	0.69, 0.125	0.05 (0.028 - 0.074)	0.002 (0.001 - 0.002, 0.302)	0.659 (-0.082 - 1.278)	0.416 (0.152 - 0.73)	0.002 (-0.011 - 0.019)	0 (-0.017 - 0.012)	0.003 (-0.016 - 0.017)	-0.004 (-0.026 - 0.013)	0.002 (-0.013 - 0.012)	0.009 (-0.014 - 0.026)
YNOSESKASCH	Yellownose skate Southern Chile	Zearaja chilensis	Yellownose skate	87	f899db5c-43c7-3f07-bc98-bbd23e218557	Schaefer	1979-2014	0.158, 0.587	3.71e+04, 0.941	0.866, 0.073	0.137, 0.442	3.008e+04, 0.178	0.888, 0.066	0.042 (0.014 - 0.081)	0.004 (0.001 - 0.008, 0.027)	0.659 (-0.082 - 1.278)	0.416 (0.152 - 0.73)	-0.001 (-0.012 - 0.008)	0 (-0.015 - 0.015)	0.003 (-0.016 - 0.021)	-0.004 (-0.023 - 0.01)	0.002 (-0.016 - 0.017)	0.009 (-0.02 - 0.031)
